# Supplementary material for: Antigen-dependent IL-12 signaling in CAR T cells promotes regional to systemic disease targeting
Source: Nat Commun. 2023 Aug 7;14:4737. doi: 10.1038/s41467-023-40115-1 (PMC10406808; doi:10.1038/s41467-023-40115-1)
Supplement: Supplementary file 3 — Source Data [file 41467_2023_40115_MOESM3_ESM.xlsx]

## Sheet: Fig 1c
	TAG72-dCH2(4tm)BBz									TAG72-dCH2(28th)28z									TAG72-dCH2(28tm)BBz									TAG72-HL(4tm)BBz									TAG72-CD8h(8tm)BBz									TAG72-L(4tm)BBz
OVCAR8	0	0	0	0	0	0	0	0	0	0.024141	0.918422	0	0	0	0	0	0	0	3.15442	0	0	0	0	0	0	0	0	12.9314	0.434538	7.63551	0	0	0	0	0	0	0	0	0	0	0	0	0	0	0	0	3.82676	11.2738	0
OVCAR3	69.2308	71.8196	71.5985	65.2681	75.2705	77.2225	89.0506	83.8678	91.1411	80.5948	74.0385	79.2271	56.1772	69.3199	75.828	85.1312	89.99	88.6709	41.9872	53.0112	39.9573	34.7319	53.323	60.8948	82.2157	87.1519	86.6867	58.9591	73.9936	69.5513	76.5834	75.1932	63.7529	79.6797	74.7468	63.1681	62.8824	54.9442	58.6538	65.1515	73.4158	79.1981	63.5135	45.0923	55.3797	25.9615	-12.6409	-13.7546	-46.2906
OV90	81.7678	81.5149	80.5567	82.2222	82.5939	82.9408	80.9517	79.415	79.2419	84.1054	85.2234	86.0178	86.6183	86.2253	86.7369	85.4201	84.5411	85.2964	81.1813	81.6342	82.2992	84.6297	84.3075	84.0159	83.5099	84.4324	82.7489	63.0584	67.7394	66.1496	74.616	74.9315	75.736	20.4447	17.3927	21.8219	-9.85109	-7.01232	-6.84851	12.4716	15.3858	10.7002	-6.05031	-10.0016	-5.14849	-11.7793	-11.0675	-11.411	15.0294
OVCAR8-sTn	90.9082	90.1691	90.277	77.2124	74.0846	73.862	84.896	83.4734	85.7183	95.2994	96.0164	95.5452	88.7178	88.8048	88.3414	94.8234	93.5229	94.04	94.6619	94.8346	94.5179	77.0442	79.4402	79.1763	93.4936	94.4051	94.2094	87.1915	86.9966	87.3118	86.3411	86.3722	87.7308	53.1691	57.0061	55.1526	-7.26353	-23.5942	-7.40494	13.5081	1.76125	24.73	-42.129	-37.4344	-32.6412	84.3696	80.4046	83.6462	72.7644
[truncated: 14 more columns]

## Sheet: Fig 1d
	UTD						TAG72-dCH2(4tm)BBz						TAG72-EQ(4tm)BBz						TAG72-CD8h(8tm)BBz						TAG72-HL(4tm)BBz						TAG72-L(4tm)BBz						TAG72-dCH2(28tm)28z						TAG72-dCH2(28tm)BBz
OVCAR8	0	0	0	0	0	0	0	0	0	0	0	0	0	0	0	0	0	0	0	0	0	5.1102	0	0	0	0	14.1578	5.1102	0	0	0	0	0	0	0	0	0	0	0	0	0	0	0	0	0	0	0	0
OVCAR3	0	0	0	0	0	0	113.64	223.368	205.466	212.424	442.929	502.447	103.951	138.017	158.919	181.538	343.917	261.396	0	0	9.634	9.634	0	0	64.209	20.6815	23.2054	27.7292	112.071	60.986	0	0	9.634	0	0	0	936.606	1029.01	449.01	309.842	782.181	913.121	1014.57	491.915	650.803	720.387	1157.14	1002.4
OV90	0	0	0	0	0	0	162.729	67.438	0	17.5888	323.893	294.134	119.091	86.919	45.8244	18.6816	147.437	159.226	0	0	5.1102	0.5864	0	0	94.489	60.424	14.1578	14.1578	143.508	123.86	0	0	0	0	0	0	61.6628	315.772	17.5888	38.464	169.146	210.809	746.024	295.558	177.632	254.174	472.688	532.206
OVCAR8-sTn	0	0	0	0	0	0	1231.14	2527.67	1144.85	1235.31	2716.52	2710.56	877.984	713.337	321.776	308.205	1404.91	1511.01	0	0	5.1102	9.634	0	0	1074.8	1290.55	584.157	475.585	1715.35	1538.52	289.416	202.362	376.062	186.062	288.903	359.636	3275.56	2934.82	970.89	1172.68	2246.32	2246.32	4104.3	4482.58	2272.11	2397.36	3865.21	3865.21

## Sheet: Fig 1e
pPLCy
pSLP76
pERK
PLCy and SLP76
ERK
Actin

## Sheet: Fig 1f
pPLCg/PLCg
Stimulation (min)	UTD		28tm28z		4tmBBz		28tmBBz
0	0.224778	0.586332	0.430648	0.363947	0.138258	0.163628	0.589327	0.197103
15	0.37304	0.58421	0.281319	0.713689	0.236536	0.308503	0.814789	0.213249
30	0.149461	0.381591	0.933402	2.15881	0.460334	0.212821	0.975009	0.221009
60	0.180021	0.287073	1.84776	4.17696	0.599976	0.171525	0.646723	0.944485
pSLP76/SLP76
Stimulation (min)	UTD		28tm28z		4tmBBz		28tmBBz
0	0.010439	0.030098	0.021447	0.010302	0.00298	0.009413	0.014283	0.016184
15	0.024621	0.040136	0.02989	0.164346	0.014708	0.035228	0.234418	0.118381
30	0.015889	0.027543	0.780926	0.899663	0.083936	0.062575	1.20349	0.686259
60	0.013813	0.018693	1.53099	1.60676	0.300919	0.091541	1.48602	1.54229
pERK/ERK
Stimulation (min)	UTD		28tm28z		4tmBBz		28tmBBz
0	0.080711	0.025607	0.04828	0.027924	0.015055	0.008738	0.013892	0.01627
15	0.049025	0.049654	1.13471	0.633142	0.04993	0.066141	0.679222	0.444885
30	0.026361	0.055914	1.56602	1.93472	0.155666	0.130327	0.375877	0.483431
60	0.016706	0.053358	0.375527	0.664534	0.031073	0.036629	0.061712	0.101485

## Sheet: Fig 1g
Hrs	UTD			4tmBBz			28tm28z			28tmBBz
0	0	0	0	0	0	0	0	0	0	0	0	0
1	0.075	0.0774	0.0695	0.0794	0.0745	0	0.0807	0.0774	0.0735	0.0848	0.0852	0.0762
2	0.0832	0.0849	0.0594	0.0659	0.0566	0	0.0635	0.0516	0.0445	0.0522	0.0769	0.0643
3	0.2065	0.2188	0.1957	0.1957	0.1873	0	0.1944	0.1662	0.1567	0.1538	0.1959	0.1687
4	0.3221	0.3514	0.3271	0.3315	0.317	0.0441	0.3341	0.2773	0.2673	0.2531	0.312	0.2659
5	0.4132	0.4451	0.4282	0.437	0.4156	0.1534	0.4377	0.3617	0.3479	0.3291	0.4056	0.34
6	0.4788	0.5058	0.5144	0.5141	0.481	0.2322	0.523	0.429	0.4141	0.3823	0.4727	0.4006
7	0.5416	0.5627	0.5674	0.5798	0.5473	0.3175	0.5924	0.4869	0.4835	0.4316	0.5254	0.447
8	0.5839	0.6241	0.6356	0.6436	0.6147	0.3873	0.6605	0.5384	0.5452	0.4803	0.5828	0.4979
9	0.6311	0.6865	0.7091	0.7066	0.6872	0.4685	0.7322	0.5914	0.6033	0.5306	0.6338	0.5492
10	0.681	0.7575	0.7788	0.7877	0.748	0.5564	0.8046	0.6563	0.6671	0.5841	0.6943	0.6079
11	0.7507	0.823	0.8464	0.8607	0.8328	0.6237	0.8759	0.7158	0.7341	0.631	0.7502	0.6604
12	0.8167	0.8838	0.9187	0.9423	0.9025	0.6988	0.9525	0.7622	0.8004	0.6783	0.8166	0.7105
13	0.8957	0.9568	0.9975	1.0453	0.9804	0.7823	1.0227	0.8219	0.8614	0.7304	0.8689	0.7636
14	0.9623	1.0317	1.0764	1.1371	1.0465	0.8745	1.1081	0.878	0.931	0.7833	0.937	0.8228
15	1.0424	1.107	1.1642	1.2251	1.1355	0.9803	1.1976	0.9353	1.0073	0.8465	1.0006	0.8813
16	1.1247	1.1925	1.264	1.3365	1.2254	1.0874	1.2902	1.0013	1.084	0.9164	1.0722	0.9355
17	1.2019	1.2929	1.3703	1.4293	1.3324	1.1978	1.375	1.0773	1.1598	0.9724	1.1428	0.9898
18	1.2918	1.3842	1.4723	1.5323	1.4493	1.3086	1.4721	1.1547	1.2294	1.0374	1.2321	1.0446
19	1.37	1.4953	1.6062	1.631	1.555	1.4178	1.5849	1.2207	1.2985	1.0996	1.3037	1.1112
20	1.4653	1.5827	1.7252	1.7428	1.6701	1.5412	1.6796	1.2986	1.3556	1.1513	1.373	1.1698
21	1.5508	1.6798	1.8219	1.8627	1.7743	1.6625	1.7773	1.3658	1.4089	1.2194	1.4541	1.2355
22	1.6414	1.7728	1.9178	1.9449	1.8899	1.7829	1.8996	1.437	1.4936	1.2867	1.524	1.2992
23	1.7248	1.8695	2.0177	2.0391	1.9803	1.9031	1.992	1.5083	1.556	1.3491	1.582	1.3669
24	1.8047	1.9803	2.1247	2.1392	2.0551	2.0178	2.0891	1.5702	1.6408	1.3922	1.6594	1.4227
25	1.8047	1.9803	2.1247	2.1392	2.0551	2.0178	2.0891	1.5702	1.6408	1.3922	1.6594	1.4227
26	1.9781	2.177	2.3426	2.3437	2.2696	2.2388	2.2706	1.701	1.7799	1.4874	1.8359	1.5508
27	2.0702	2.2801	2.4767	2.4698	2.3808	2.3695	2.3863	1.7719	1.8459	1.5447	1.9155	1.622
28	2.2211	2.4	2.588	2.5986	2.4988	2.4784	2.522	1.8799	1.9665	1.6564	2.0365	1.7418
29	2.3815	2.5917	2.827	2.7991	2.7128	2.7313	2.7274	1.9984	2.0627	1.7019	2.142	1.8337
30	2.565	2.8273	3.0294	3.0904	2.9315	3.0211	2.9686	2.1776	2.2476	1.8386	2.3093	1.9624
31	2.7032	2.988	3.1918	3.2782	3.1104	3.1918	3.1296	2.3035	2.3358	1.9435	2.4077	2.0727
32	2.8371	3.1408	3.3795	3.3747	3.2337	3.3409	3.237	2.3878	2.3988	2.0083	2.4742	2.1403
33	2.9259	3.2814	3.5254	3.4525	3.3242	3.425	3.3029	2.4392	2.4567	2.0252	2.5229	2.2161
34	3.0513	3.3954	3.5967	3.4964	3.3964	3.5329	3.3197	2.4305	2.4846	2.0497	2.5562	2.2586
35	3.15	3.5015	3.673	3.5364	3.4552	3.6102	3.3462	2.4466	2.5102	2.0647	2.5599	2.2798
36	3.2295	3.6047	3.7904	3.6206	3.5234	3.6672	3.3974	2.4962	2.5362	2.0826	2.568	2.3143
37	3.3247	3.6926	3.8712	3.7105	3.6044	3.7587	3.4862	2.5224	2.5713	2.1423	2.6029	2.3549
38	3.3972	3.793	3.9679	3.8118	3.6911	3.8571	3.562	2.6062	2.6179	2.2038	2.6735	2.403
39	3.4731	3.8781	4.0627	3.9474	3.8501	3.9886	3.671	2.6832	2.6877	2.2514	2.7675	2.4763
40	3.5935	3.9954	4.1403	4.0727	3.9721	4.1214	3.7982	2.757	2.7768	2.3243	2.8361	2.543
41	3.7126	4.0893	4.2895	4.2041	4.0508	4.2658	3.9229	2.8413	2.854	2.4104	2.9387	2.6154
42	3.8375	4.2227	4.391	4.3198	4.1734	4.4549	4.0571	2.9536	2.935	2.4614	2.9896	2.7289
43	3.941	4.3593	4.4829	4.4111	4.2902	4.5936	4.173	3.0482	3.0081	2.5207	3.0611	2.7971
44	4.0562	4.4678	4.6304	4.506	4.4228	4.6638	4.2924	3.1316	3.0901	2.5824	3.1569	2.86
45	4.1673	4.6127	4.7425	4.6325	4.5611	4.8305	4.3848	3.2383	3.1601	2.6304	3.2499	2.9552
46	4.2614	4.7276	4.8651	4.7581	4.6925	5.0063	4.4939	3.3644	3.2515	2.7034	3.3366	3.0392
47	4.3598	4.8595	4.9798	4.8882	4.8233	5.1099	4.576	3.4603	3.323	2.7706	3.4418	3.0933
48	4.4595	4.9348	5.1124	5.0346	4.9738	5.2132	4.6452	3.5307	3.3885	2.8154	3.5084	3.1642
49	4.569	5.0279	5.1375	5.1464	5.1062	5.2936	4.8299	3.5971	3.4317	2.8724	3.599	3.235
50	4.6686	5.0851	5.2841	5.2673	5.194	5.4018	4.8962	3.6962	3.5433	2.9126	3.6509	3.3141
51	4.7621	5.2442	5.3779	5.3853	5.2416	5.4639	4.9459	3.7928	3.5983	2.9579	3.7101	3.3665
52	4.8429	5.3296	5.4829	5.4424	5.3015	5.379	4.9915	3.8516	3.6884	3.0061	3.7261	3.4366
53	4.8429	5.3296	5.4829	5.4424	5.3015	5.379	4.9915	3.8516	3.6884	3.0061	3.7261	3.4366
54	5.0022	5.4651	5.7236	5.5233	5.4551	5.5314	5.074	4.0001	3.8271	3.0657	3.7966	3.5207
55	5.039	5.5882	5.8086	5.6028	5.5649	5.5679	5.1097	4.0894	3.8719	3.1288	3.8477	3.5508
56	5.1216	5.6676	5.8532	5.6706	5.5503	5.6872	5.1875	4.1543	3.8779	3.1741	3.85	3.6077
57	5.1765	5.7759	5.9584	5.7288	5.5528	5.7377	5.1526	4.1634	3.9349	3.2312	3.9105	3.6382
58	5.2839	5.8291	6.0518	5.7525	5.5942	5.7923	5.1607	4.1246	3.9492	3.2581	3.974	3.6666
59	5.3944	5.9032	6.1666	5.7467	5.5934	5.801	5.2325	4.1412	3.9574	3.2769	3.9875	3.6709
60	5.4908	6.0305	6.2438	5.7209	5.659	5.8517	5.2369	4.1944	3.9909	3.3144	4.0019	3.6945
61	5.5856	6.1651	6.3773	5.8172	5.6404	5.8819	5.222	4.2199	3.9701	3.2968	4.0147	3.7316
62	5.6462	6.2933	6.4776	5.8481	5.7137	5.9052	5.2099	4.1801	3.9141	3.307	4.0474	3.7302
63	5.7423	6.3858	6.6037	5.9175	5.7824	5.8847	5.1827	4.2094	3.8652	3.3045	4.1006	3.7727
64	5.8378	6.4705	6.7205	5.9323	5.8887	5.8993	5.1478	4.1583	3.9145	3.3264	4.089	3.7934
65	5.8713	6.5988	6.8761	6.0057	5.7908	5.9157	5.1188	4.1608	3.9117	3.3334	4.0708	3.8249
66	5.9546	6.7266	6.9792	6.0216	5.8362	6.0014	5.0575	4.1805	3.8535	3.3125	4.0421	3.799
67	6.0258	6.8227	7.0635	6.0183	5.8723	6.0324	5.0873	4.1572	3.8621	3.3287	4.0494	3.8069
68	6.0921	6.85	7.1468	6.0539	5.8958	6.0581	5.032	4.1216	3.8686	3.3253	4.0704	3.8032
69	6.1917	6.981	7.2658	6.0653	5.9797	6.0699	4.9344	4.1257	3.8841	3.3356	4.0789	3.7964
70	6.2937	7.0889	7.3731	6.0927	6.024	6.1044	4.9867	4.0802	3.8652	3.3571	4.0679	3.8578
71	6.3769	7.195	7.456	6.1308	6.0456	6.1672	4.9715	4.1045	3.8955	3.3407	4.0708	3.8279
72	6.4448	7.3282	7.5493	6.1519	6.0234	6.1571	4.9727	4.0667	3.904	3.3654	4.0719	3.8141
73	6.5887	7.3601	7.6741	6.2025	5.96	6.231	4.9557	4.0728	3.9111	3.3727	4.0952	3.8158
74	6.6348	7.4516	7.7618	6.2358	5.9965	6.2686	4.9615	4.0903	3.9004	3.3787	4.0808	3.8514
75	6.7219	7.5357	7.841	6.1986	6.005	6.2353	4.9531	4.1061	3.8695	3.3902	4.1086	3.8393
76	6.7714	7.6263	7.9408	6.1908	6.0455	6.2757	4.9499	4.1182	3.8268	3.3994	4.1357	3.837
77	6.8636	7.6912	7.9716	6.2313	6.0349	6.2829	4.9044	4.0789	3.8216	3.4191	4.1383	3.8383
78	6.953	7.7474	8.0469	6.2717	6.119	6.3166	4.8899	4.0927	3.7986	3.3708	4.1211	3.8225
79	7.0177	7.8117	8.128	6.2631	6.1576	6.3654	4.8891	4.0674	3.7483	3.3669	4.1293	3.8224
80	7.0926	7.8587	8.2092	6.326	6.1697	6.3635	4.8288	4.0699	3.7533	3.3948	4.1311	3.7816
81	7.1505	7.9336	8.2836	6.2953	6.1711	6.4119	4.8408	4.0502	3.7539	3.3932	4.1118	3.7926
82	7.2075	7.9747	8.3895	6.2808	6.1353	6.4333	4.7755	3.9815	3.705	3.3869	4.1096	3.763
83	7.2677	8.049	8.437	6.2947	6.1305	6.5033	4.712	3.9684	3.6837	3.3801	4.1164	3.7386
84	7.3378	8.1247	8.4695	6.3045	6.1699	6.5302	4.671	3.9533	3.6963	3.4312	4.0471	3.6898
85	7.3931	8.1862	8.532	6.3115	6.1708	6.4401	4.6181	3.9453	3.6491	3.4418	4.0642	3.6808
86	7.4731	8.2422	8.6	6.2937	6.0983	6.5083	4.5622	3.913	3.6629	3.4194	4.0429	3.6358
87	7.515	8.3249	8.6827	6.2944	6.1057	6.4788	4.5127	3.9019	3.6206	3.4037	4.0577	3.6935
88	7.5706	8.336	8.7196	6.2746	6.1086	6.488	4.4805	3.8779	3.524	3.367	4.0652	3.7072
89	7.6156	8.4196	8.7621	6.2929	6.0875	6.5306	4.4233	3.8555	3.5067	3.3637	4.0286	3.6861
90	7.6545	8.4206	8.8329	6.2724	6.0716	6.5342	4.3879	3.8599	3.4745	3.3702	4.0055	3.6995
91	7.6907	8.4367	8.8428	6.2865	6.0396	6.5116	4.3577	3.7857	3.4539	3.384	3.9917	3.6755
92	7.7416	8.4305	8.8658	6.2893	5.9946	6.5712	4.3291	3.7261	3.4514	3.3773	3.9687	3.6588
93	7.7483	8.4707	8.9039	6.2451	5.9745	6.6014	4.2768	3.697	3.4278	3.3655	3.9779	3.6172
94	7.78	8.4781	8.9409	6.189	5.9717	6.5389	4.2357	3.6486	3.4077	3.3644	3.9709	3.5971
95	7.8157	8.4808	8.9879	6.2339	6.031	6.515	4.1897	3.6319	3.3691	3.3556	3.9481	3.559
96	7.8835	8.5254	9.0353	6.2565	6.055	6.5237	4.1347	3.6043	3.3273	3.357	3.9215	3.569
97	7.891	8.5787	9.0651	6.2875	6.0531	6.573	4.0869	3.5851	3.2936	3.3281	3.8941	3.568
98	7.9308	8.6132	9.0596	6.2021	6.0539	6.6115	4.0532	3.5573	3.2676	3.32	3.8946	3.5764
99	7.9658	8.6241	9.0788	6.1768	6.0471	6.5372	4.0246	3.5439	3.2496	3.293	3.9074	3.5519
100	7.9946	8.6654	9.0949	6.2249	6.0297	6.5769	3.9942	3.5036	3.1837	3.2368	3.9015	3.5521
101	8.0563	8.689	9.1087	6.1604	6.0752	6.5445	3.9259	3.4491	3.1676	3.254	3.8817	3.5344
102	8.079	8.72	9.1685	6.1175	6.0172	6.5651	3.9385	3.4165	3.1369	3.2077	3.8449	3.5172
103	8.0992	8.7629	9.1762	6.0986	6.0493	6.5179	3.9021	3.3989	3.1148	3.1838	3.8244	3.5047
104	8.0711	8.7364	9.2177	6.09	6.049	6.477	3.8188	3.3529	3.0935	3.1591	3.82	3.4795
105	8.1142	8.7698	9.2209	6.0289	6.0026	6.4808	3.7649	3.3124	3.0679	3.1359	3.824	3.4637
106	8.1226	8.8106	9.2618	6.0386	5.9833	6.4791	3.6985	3.2683	3.0295	3.1275	3.7669	3.4268
107	8.1502	8.8209	9.2636	6.0283	5.9915	6.445	3.635	3.2156	2.9991	3.1311	3.7266	3.3996
108	8.1273	8.7983	9.248	6.0166	5.9151	6.41	3.563	3.1877	3.0077	3.0834	3.6978	3.3486
109	8.1574	8.8733	9.2388	5.9562	5.9136	6.3478	3.5199	3.1472	2.9675	3.0683	3.6841	3.3163
110	8.1892	8.9142	9.2337	5.9524	5.8478	6.3062	3.4647	3.1542	2.9288	3.0596	3.6996	3.2856
111	8.2078	8.9095	9.2615	6.0207	5.7878	6.2745	3.4645	3.0984	2.9028	3.0315	3.6906	3.2517
112	8.2246	8.8665	9.2592	5.9863	5.8143	6.294	3.4131	3.1172	2.8989	3.003	3.6592	3.2156
113	8.2791	8.8583	9.2965	5.8845	5.7689	6.307	3.3739	3.1007	2.8702	2.9987	3.624	3.1792
114	8.2417	8.8551	9.3497	5.8293	5.7335	6.2063	3.3098	3.0334	2.8506	2.9625	3.5945	3.1748
115	8.2654	8.8542	9.3511	5.75	5.7197	6.2209	3.2722	3.0173	2.8219	2.9456	3.6	3.1482
116	8.3026	8.8639	9.3711	5.7538	5.7129	6.1291	3.2591	2.9989	2.8053	2.931	3.5814	3.1331
117	8.3026	8.8639	9.3711	5.7538	5.7129	6.1291	3.2591	2.9989	2.8053	2.931	3.5814	3.1331
118	8.402	8.9004	9.3694	5.6631	5.6167	6.0946	3.1913	2.9359	2.774	2.8723	3.4999	3.0113
119	8.3895	8.8016	9.3222	5.6125	5.616	6.0541	3.1847	2.9019	2.7729	2.8419	3.4825	2.981
120	8.4164	8.8514	9.3699	5.6001	5.5822	6.0617	3.1515	2.8901	2.7464	2.8493	3.4386	2.9719
121	8.4035	8.893	9.3822	5.5278	5.5665	6.0301	3.11	2.8344	2.7065	2.828	3.4265	2.9531
122	8.4845	8.8943	9.4293	5.515	5.5017	5.9868	3.0307	2.8298	2.6748	2.7636	3.4011	2.9105
123	8.4609	8.8521	9.4052	5.49	5.4694	5.9191	3.0094	2.8281	2.6587	2.7576	3.3552	2.8723
124	8.4172	8.8764	9.4112	5.4359	5.4361	5.868	3.0148	2.8176	2.6597	2.7204	3.355	2.849
125	8.4474	8.8536	9.4295	5.4312	5.4369	5.8472	2.9604	2.7873	2.6623	2.6955	3.2933	2.8192
126	8.4723	8.8329	9.4349	5.3671	5.3823	5.7763	2.8988	2.7637	2.6484	2.6404	3.2668	2.77
127	8.5003	8.8599	9.4707	5.3506	5.3797	5.7325	2.8642	2.7264	2.601	2.6133	3.2661	2.7365
128	8.5186	8.9054	9.4473	5.3331	5.3575	5.672	2.8571	2.7511	2.5957	2.5589	3.2204	2.717
129	8.5462	8.9289	9.4182	5.2743	5.3251	5.6779	2.8414	2.7561	2.6052	2.514	3.183	2.6882
130	8.5232	8.9302	9.398	5.2557	5.3019	5.6447	2.8183	2.77	2.5916	2.4927	3.1572	2.6743
131	8.5412	8.915	9.4197	5.2313	5.2296	5.5853	2.787	2.7277	2.5603	2.4472	3.1395	2.6563
132	8.5387	8.9188	9.44	5.1471	5.2277	5.4982	2.7715	2.6806	2.5586	2.4375	3.0881	2.6497
133	8.5916	8.907	9.4314	5.1134	5.1784	5.4592	2.7446	2.7024	2.5562	2.4062	3.0561	2.624
134	8.5633	8.8858	9.3897	5.0945	5.148	5.4302	2.6989	2.6883	2.537	2.3853	3.0482	2.6172
135	8.5608	8.8744	9.3902	5.0558	5.1015	5.3545	2.6925	2.6602	2.5262	2.336	3.0175	2.5772
136	8.5495	8.8657	9.4255	5.0174	5.0879	5.305	2.6849	2.6557	2.5437	2.3253	2.9753	2.5542
137	8.5122	8.8951	9.314	4.9961	5.0669	5.2769	2.6717	2.668	2.5398	2.3008	2.9641	2.5092
138	8.5687	8.9124	9.2978	4.9401	5.018	5.2252	2.6756	2.6694	2.5305	2.2786	2.9152	2.4636
139	8.5219	8.9327	9.299	4.9237	4.9449	5.1947	2.627	2.6436	2.5213	2.2547	2.8892	2.4518
140	8.5165	8.9288	9.281	4.8626	4.9055	5.1676	2.6244	2.6529	2.5166	2.2271	2.8806	2.431
141	8.5463	8.908	9.2759	4.8177	4.8913	5.1253	2.6278	2.6605	2.501	2.1879	2.843	2.418
142	8.4891	8.9018	9.2853	4.8162	4.8723	5.0879	2.6102	2.6091	2.4954	2.1723	2.8273	2.3785
143	8.5048	8.8562	9.2673	4.7885	4.8627	5.0602	2.6074	2.6166	2.4803	2.1354	2.8032	2.3488
144	8.5057	8.8529	9.2757	4.7476	4.7915	5.0293	2.5929	2.612	2.4591	2.1077	2.7669	2.3231
145	8.4988	8.8149	9.253	4.742	4.7078	4.9679	2.5902	2.6161	2.4502	2.0884	2.743	2.2804
146	8.5384	8.7991	9.226	4.6758	4.7087	4.9358	2.5771	2.629	2.4755	2.0601	2.7199	2.2698
147	8.4955	8.7292	9.2169	4.6817	4.6495	4.8824	2.5691	2.6173	2.4495	2.0381	2.6891	2.2398
148	8.5406	8.7208	9.1678	4.6434	4.64	4.8677	2.5577	2.6003	2.435	1.9931	2.6645	2.2251
149	8.5158	8.6862	9.1621	4.6127	4.5999	4.8533	2.5435	2.5912	2.4334	1.9855	2.6164	2.1731
150	8.4789	8.6418	9.1252	4.5708	4.5805	4.8002	2.5239	2.611	2.4327	1.953	2.5916	2.1358
151	8.4533	8.6064	9.1203	4.5261	4.5516	4.7478	2.5096	2.6215	2.4371	1.9259	2.5632	2.1027
152	8.3832	8.5409	9.0962	4.487	4.5277	4.7035	2.5325	2.5945	2.4167	1.8992	2.5132	2.0791
153	8.3431	8.5769	9.0903	4.4601	4.503	4.6357	2.5326	2.5956	2.4031	1.8728	2.4906	2.0706
154	8.3815	8.5232	9.0577	4.4286	4.4318	4.6338	2.5132	2.6214	2.4203	1.8451	2.4809	2.0523
155	8.3086	8.4835	9.0277	4.3847	4.4093	4.5616	2.5129	2.6481	2.4137	1.8219	2.4572	2.0297
156	8.359	8.5225	9.002	4.356	4.3914	4.5259	2.4926	2.6483	2.3994	1.8012	2.4427	2.0095
157	8.2838	8.5179	8.9286	4.3282	4.3839	4.5041	2.4853	2.6495	2.411	1.787	2.4094	1.9763
158	8.2838	8.5179	8.9286	4.3282	4.3839	4.5041	2.4853	2.6495	2.411	1.787	2.4094	1.9763
159	8.2899	8.4836	8.893	4.2614	4.3245	4.4301	2.4781	2.6321	2.4189	1.7602	2.3519	1.9387
160	8.2448	8.4885	8.8876	4.2615	4.2825	4.3705	2.4746	2.6524	2.4308	1.7356	2.3289	1.9302
161	8.292	8.4789	8.8083	4.2337	4.2856	4.346	2.4586	2.6791	2.4422	1.7128	2.307	1.9204
162	8.2512	8.4538	8.7744	4.2163	4.241	4.3007	2.4861	2.6888	2.4324	1.6884	2.2877	1.8953
163	8.2483	8.4563	8.7644	4.2409	4.1925	4.2679	2.5032	2.6703	2.4169	1.6875	2.276	1.8754
164	8.2009	8.3875	8.7492	4.225	4.1587	4.2541	2.5018	2.6627	2.4143	1.6874	2.2624	1.855
165	8.1692	8.3641	8.7645	4.1988	4.1436	4.2089	2.4884	2.6614	2.4187	1.6706	2.239	1.8301
166	8.1494	8.3645	8.7717	4.1591	4.1828	4.1764	2.4984	2.6488	2.435	1.653	2.2139	1.8036
167	8.1629	8.3533	8.7219	4.1632	4.1584	4.1372	2.5065	2.6562	2.4303	1.6423	2.1969	1.7969
168	8.0917	8.2883	8.6942	4.1134	4.0882	4.0958	2.5006	2.6646	2.4316	1.6378	2.1659	1.7835
169	8.1019	8.2257	8.581	4.1119	4.0698	4.0782	2.4984	2.6646	2.4348	1.6251	2.142	1.7724
170	8.0765	8.2262	8.5148	4.0958	4.0541	4.0911	2.5009	2.6709	2.4582	1.614	2.132	1.7558
171	8.1795	8.2321	8.4772	4.0817	4.0328	4.0336	2.4934	2.666	2.4629	1.5927	2.1277	1.7425
172	8.1493	8.1586	8.382	4.0841	4.0233	3.9813	2.4889	2.6601	2.4537	1.5879	2.1007	1.7226
173	8.0237	8.1579	8.3695	4.0874	4.0052	3.9646	2.5051	2.6821	2.4819	1.5851	2.074	1.6998
174	7.9353	8.1105	8.341	4.0573	3.9679	3.9586	2.5096	2.6722	2.4615	1.5577	2.055	1.6907
175	7.9192	8.1118	8.329	4.0673	3.9611	3.9187	2.5203	2.7169	2.4907	1.5403	2.0503	1.6718
176	7.872	8.0447	8.3165	4.0747	3.9598	3.8681	2.5253	2.7279	2.4858	1.5279	2.0455	1.674
177	7.8681	8.0302	8.3085	4.064	3.9384	3.8561	2.5405	2.7314	2.5023	1.5239	2.0208	1.653
178	7.788	8.0153	8.3063	4.0655	3.8937	3.8618	2.5235	2.7747	2.5303	1.5206	2.0045	1.6241
179	7.8059	7.9697	8.2812	4.0591	3.8737	3.8225	2.544	2.7935	2.514	1.518	1.9849	1.606
180	7.707	7.9067	8.2344	4.0712	3.8855	3.8413	2.5618	2.8097	2.5402	1.5019	1.9635	1.6098
181	7.7595	7.8741	8.2156	4.0888	3.8495	3.854	2.5628	2.8384	2.541	1.4848	1.9453	1.583
182	7.6909	7.8261	8.1971	4.07	3.8516	3.7991	2.5454	2.8241	2.5537	1.4808	1.9447	1.5768
183	7.7306	7.7738	8.1677	4.0703	3.8624	3.7994	2.5564	2.8394	2.5401	1.4698	1.9223	1.5717
184	7.667	7.7712	8.1529	4.0529	3.8425	3.7982	2.5838	2.8383	2.5495	1.4699	1.9189	1.5517
185	7.6173	7.7134	8.1181	4.0606	3.8351	3.7766	2.6154	2.8434	2.5673	1.4582	1.9144	1.5316
186	7.6448	7.7002	8.0835	4.0577	3.8155	3.7442	2.6337	2.8554	2.581	1.4281	1.8993	1.5333
187	7.6356	7.6735	8.0384	4.0369	3.8275	3.7449	2.6193	2.8561	2.5745	1.4211	1.8897	1.5193
188	7.5636	7.6219	7.9635	4.0466	3.8072	3.7214	2.6383	2.8917	2.5937	1.413	1.8842	1.4993
189	7.577	7.5156	7.9505	4.0556	3.7857	3.7054	2.6305	2.9239	2.5879	1.4022	1.874	1.4978
190	7.5458	7.4905	7.9294	4.0361	3.7656	3.7026	2.646	2.9073	2.6076	1.4005	1.8563	1.4813
191	7.5245	7.4618	7.9165	4.0268	3.7663	3.6921	2.6323	2.9451	2.6121	1.3925	1.8373	1.4696
192	7.4926	7.366	7.8997	4.0089	3.7702	3.6768	2.6488	2.9519	2.6356	1.3803	1.8294	1.4624
193	7.4815	7.2731	7.8819	4.0243	3.796	3.6346	2.6444	2.9886	2.6466	1.3733	1.8349	1.4487
194	7.4602	7.1568	7.8588	4.0183	3.7852	3.673	2.6479	3.0047	2.6795	1.3708	1.8089	1.4475
195	7.4243	7.0596	7.8187	4.0242	3.7559	3.6543	2.6641	3.03	2.6631	1.3528	1.7995	1.439
196	7.3886	6.9807	7.7951	4.0317	3.7741	3.6263	2.6909	3.05	2.6819	1.3497	1.791	1.4322
197	7.4576	6.893	7.7729	4.0252	3.7663	3.6097	2.7072	3.0589	2.6915	1.348	1.772	1.4233
198	7.3749	6.7853	7.7414	4.04	3.773	3.594	2.7345	3.0698	2.6907	1.3432	1.7641	1.4239
199	7.4267	6.7699	7.7139	4.0384	3.7619	3.569	2.731	3.0933	2.7185	1.3392	1.7637	1.4032
200	7.4145	6.7493	7.7264	4.0439	3.7217	3.5784	2.7384	3.1231	2.734	1.3196	1.7578	1.3894
201	7.3681	6.6795	7.7031	4.041	3.7398	3.5779	2.7633	3.1575	2.7545	1.3217	1.7417	1.3735
202	7.3245	6.6721	7.6244	4.0475	3.7526	3.5515	2.7591	3.1888	2.7601	1.3216	1.7293	1.371
203	7.2449	6.5845	7.6085	4.0189	3.7561	3.5344	2.7743	3.2104	2.7601	1.3147	1.7153	1.3625
204	7.2778	6.5624	7.5689	4.0644	3.7656	3.5293	2.7888	3.2367	2.7881	1.3143	1.7196	1.3593
205	7.2696	6.514	7.5458	4.0612	3.7458	3.5141	2.8019	3.2372	2.7921	1.32	1.7005	1.3526
206	7.2497	6.4504	7.4979	4.0414	3.7475	3.5122	2.8067	3.2568	2.7941	1.3248	1.6952	1.3444
207	7.3156	6.4767	7.5256	4.0462	3.7759	3.4939	2.7968	3.2865	2.7933	1.3269	1.6887	1.3387
208	7.2579	6.4483	7.4746	4.0409	3.7592	3.4718	2.825	3.2805	2.8318	1.3172	1.6817	1.3419
209	7.2832	6.3994	7.4678	4.0635	3.7591	3.4629	2.8368	3.3032	2.8542	1.314	1.6783	1.3259
210	7.2793	6.3622	7.4108	4.0628	3.7443	3.4596	2.8506	3.3142	2.866	1.3099	1.6704	1.3196
211	7.3505	6.2963	7.3584	4.088	3.724	3.437	2.8644	3.3331	2.8967	1.3145	1.6786	1.3097
212	7.287	6.2394	7.3594	4.0815	3.7516	3.4094	2.8796	3.3778	2.9066	1.3076	1.6905	1.3046
213	7.2667	6.2162	7.3428	4.0805	3.7557	3.4294	2.902	3.4152	2.8981	1.2982	1.6854	1.3094
214	7.2075	6.2493	7.2995	4.1188	3.753	3.4281	2.8875	3.4318	2.907	1.3068	1.6831	1.2933
215	7.2278	6.204	7.2734	4.0943	3.7381	3.4415	2.8924	3.438	2.9286	1.3027	1.6772	1.2809
216	7.2404	6.1874	7.2338	4.1034	3.7406	3.4326	2.9172	3.4463	2.9564	1.2961	1.6656	1.2794
217	7.1897	6.1641	7.1905	4.0985	3.7748	3.3958	2.933	3.4854	2.977	1.3047	1.6566	1.2652
218	7.2082	6.1092	7.1715	4.1151	3.7629	3.3826	2.9347	3.5062	2.9836	1.2963	1.6523	1.2636
219	7.1634	6.0558	7.1342	4.0991	3.7886	3.3921	2.9532	3.5279	2.9892	1.2921	1.6407	1.2529
220	7.1607	6.0319	7.0849	4.1128	3.783	3.3842	2.993	3.5412	3.0082	1.2902	1.6401	1.2463
221	7.0651	6.0262	7.0536	4.0763	3.7746	3.3829	3.0192	3.5651	3.048	1.3024	1.6397	1.2408
222	7.079	6.0263	7.0868	4.0593	3.7783	3.3772	3.0237	3.5731	3.0719	1.294	1.6367	1.235
223	7.1454	6.0094	7.0891	4.0966	3.7525	3.3534	3.0672	3.5949	3.1174	1.2955	1.637	1.2433
224	7.1632	5.9675	7.0208	4.1124	3.744	3.3467	3.0771	3.6072	3.1322	1.3073	1.6372	1.2389
225	7.1385	5.9883	7.0339	4.1323	3.7854	3.3473	3.1074	3.6498	3.1482	1.3116	1.6297	1.2291
226	7.1145	5.9711	6.9811	4.1331	3.7722	3.3422	3.1271	3.6482	3.1717	1.3105	1.624	1.2301
227	7.1059	5.9249	6.8987	4.1393	3.78	3.3666	3.1687	3.699	3.2055	1.3084	1.6124	1.2368
228	7.1153	5.8942	6.867	4.1807	3.8023	3.3669	3.1899	3.7343	3.2295	1.2986	1.6186	1.2198
229	7.0592	5.8713	6.8182	4.1859	3.7954	3.354	3.2252	3.7506	3.2703	1.3053	1.623	1.2236
230	7.0903	5.817	6.7923	4.1883	3.8066	3.3621	3.2459	3.7746	3.2837	1.2943	1.626	1.2117
231	7.1035	5.7881	6.757	4.1933	3.8384	3.3733	3.2657	3.8073	3.2955	1.2901	1.6255	1.2121
232	7.1072	5.7559	6.7588	4.1892	3.8326	3.3383	3.2946	3.8407	3.3364	1.2978	1.6185	1.2095
233	7.1156	5.7069	6.7511	4.2245	3.8411	3.3356	3.3212	3.8811	3.3655	1.3076	1.6225	1.2012
234	7.0878	5.6656	6.7344	4.2304	3.8387	3.3404	3.3566	3.9133	3.3923	1.3054	1.6219	1.1992
235	7.1288	5.6411	6.7328	4.2423	3.8413	3.323	3.3683	3.9513	3.4302	1.3114	1.6296	1.1949
236	7.1124	5.6053	6.6785	4.267	3.844	3.3383	3.3777	3.9852	3.451	1.3184	1.6287	1.196
237	7.1278	5.6052	6.7072	4.2525	3.8532	3.3375	3.3949	4.0027	3.4824	1.3226	1.6368	1.1965
238	7.0843	5.5707	6.6773	4.2568	3.8947	3.3451	3.4264	4.0435	3.493	1.3224	1.6427	1.1878
239	7.0443	5.5371	6.6365	4.2715	3.8906	3.3503	3.4282	4.064	3.5326	1.3199	1.647	1.1829
240	7.0336	5.5071	6.6092	4.2897	3.8897	3.3498	3.4372	4.1274	3.5716	1.3255	1.6327	1.1821
241	6.9414	5.4765	6.5855	4.2949	3.9038	3.3643	3.4596	4.1509	3.5719	1.3245	1.6474	1.1732
242	6.9108	5.4728	6.5834	4.3079	3.9189	3.364	3.5059	4.1712	3.5702	1.3233	1.6501	1.1676
243	6.8964	5.4772	6.5616	4.3143	3.9319	3.3566	3.5125	4.2291	3.5832	1.33	1.6477	1.1698
244	6.7897	5.412	6.57	4.3081	3.9013	3.3593	3.5273	4.2721	3.5965	1.3401	1.6555	1.1772
245	6.6919	5.3374	6.5646	4.3364	3.8966	3.359	3.5722	4.2828	3.6301	1.3387	1.6666	1.1739
246	6.6751	5.309	6.5314	4.3319	3.8978	3.3486	3.5918	4.3141	3.6506	1.3588	1.6738	1.1624
247	6.5173	5.2777	6.5033	4.3548	3.9123	3.3572	3.6009	4.3492	3.7158	1.3557	1.6781	1.1635
248	6.4177	5.3135	6.4855	4.3426	3.912	3.352	3.6408	4.4027	3.7468	1.3592	1.686	1.1661
249	6.3871	5.2791	6.4497	4.3414	3.9413	3.3926	3.6621	4.4096	3.7769	1.3643	1.6893	1.1677
250	6.312	5.2606	6.4539	4.4039	3.958	3.37	3.6785	4.4395	3.7898	1.3694	1.6828	1.1666
251	6.2712	5.2756	6.4703	4.4071	3.961	3.3683	3.6946	4.4552	3.8298	1.3687	1.681	1.1589
252	6.2256	5.2413	6.4261	4.4058	3.995	3.3693	3.7483	4.4698	3.8198	1.3768	1.6835	1.1553
253	6.2457	5.2186	6.4145	4.4369	4.0093	3.3499	3.7514	4.4963	3.8497	1.3773	1.6923	1.1597
254	6.2073	5.193	6.4258	4.4542	3.9673	3.3323	3.7975	4.5452	3.8984	1.3766	1.6939	1.1568
255	6.1193	5.1756	6.4351	4.4383	4.0023	3.3593	3.8205	4.5742	3.9446	1.3801	1.6932	1.1596
256	6.1307	5.1637	6.3781	4.4444	4.0213	3.3406	3.8421	4.6413	3.9964	1.3904	1.7031	1.1579
257	6.0552	5.1668	6.3678	4.4803	3.9987	3.3534	3.8761	4.6381	4.0291	1.4063	1.7059	1.1495
258	6.046	5.1712	6.3889	4.4849	4.0196	3.3552	3.8859	4.6695	4.0368	1.4167	1.7162	1.1468

## Sheet: Fig 1h
Tumor cell count	UTD									4tmBBz									28tm28z						28tmBBz
0°	5436	5258	5028	4548	4602	4322	5382	4998	3504	978	1012	1028	970	1030	986	944	972	866	656	780	608	1066	1192	1246	978	920	1034	1110	1094	1094	1010	1162	1068
1°	37686	29036	35620	36082	30914	33980	27318	25736	28174	4492	4512	4434	5008	4438	4442	3842	4232	3836	3140	3188	2924	3638	3392	3878	2714	2408	2580	2232	2256	2292	3570	3164	3204
2°	70272	55536	60394	73924	72764	70686	68090	65270	63532	9978	9394	9686	9502	8842	8310	6874	7230	6960	5374	4908	5056	3194	2968	3116	5486	5216	5806	3662	3730	3778	4720	5066	3946
3°	64538	56796	55420	59404	55514	51728	74618	60236	60312	30140	28006	27216	20272	23558	21254	17186	17116	17394	10778	11444	13604	6766	6766	6616	13642	15554	14152	7850	8272	9190	8210	9286	7988
4°	75972	64918	64146	75388	67734	62642	79598	76000	66104	46066	40006	46762	36958	32340	42108	24006	25062	24138	17976	14854	15392	8026	6400	6760	14716	20296	17384	9572	10016	8126	10868	10986	10612
T cell proliferation (fold)	UTD									4tmBBz									28tm28z						28tmBBz
0°	0.6704	0.7048	0.7416	0.8564	0.8712	0.8236	0.9276	0.8944	0.8248	2.46	2.4136	2.5076	3.5012	2.974	3.3396	4.2636	4.0112	4.2204	2.7304	3.0112	2.5436	5.2768	5.128	5.3996	1.514	1.332	1.4708	2.2592	2.1436	2.074	3.4232	3.7056	2.9904
1°	0.9588	0.894	0.9388	1.5036	1.4192	1.5704	1.2992	1.3464	0.9784	13.9204	14.17	15.2652	18.184	16.9692	17.1556	24.836	25.8024	25.7128	10.0088	9.5708	10.1408	15.782	16.4	16.5	11.9892	10.7304	10.934	15.7068	16.2532	18.7796	23.168	22.0232	22.2316
2°	1.0652	0.9368	1.0252	1.6624	1.5896	1.506	1.4452	1.426	1.3268	16.0036	20.0152	20.2504	11.7636	15.2588	11.9316	23.3356	23.6368	22.1744	8.3956	8.8316	7.5836	18.8576	15.8636	16.6076	17.0784	17.3532	17.2424	18.1664	16.4096	18.2164	22.342	21.5072	19.8988
3°	0.8696	0.8808	0.8964	1.4012	1.5368	1.5912	1.1256	0.9692	0.9712	12.0284	14.1884	13.7348	9.4508	11.0684	10.362	18.3412	18.3444	19.2692	6.1064	5.57	5.494	10.0012	10.748	8.7248	12.598	12.1672	14.1504	10.9784	11.4544	13.3192	16.5964	18.5652	16.35
4°	1.1132	1.0228	1.0704	1.6704	1.6576	1.8048	1.2232	1.1772	1.0392	11.0416	12.7252	11.568	10.1468	9.3904	8.302	18.4592	14.508	16.5028	5.332	5.9924	6.9208	9.3972	9.152	9.4084	10.6552	11.4048	11.7164	10.4016	9.6816	9.79	14.916	15.6704	15.1668

## Sheet: Fig 1j
Days post tumor injection	UTD										4tmBBz													28tm28z													28tmBBz
7	482000000	708000000	847000000	908000000	865000000	851000000	1050000000	783000000	496000000	701000000	620000000	617000000	763000000	698000000	731000000	1090000000	989000000	706000000	812000000	757000000	548000000	538000000	556000000	509000000	712000000	784000000	792000000	744000000	643000000	449000000	1100000000	573000000	730000000	1080000000	369000000	867000000	537000000	697000000	680000000	1020000000	667000000	770000000	1020000000	872000000	772000000	787000000	735000000	389000000	833000000
13	573000000	1230000000	895000000	908000000	1140000000	1170000000	1080000000	1500000000	1380000000	1800000000	1360000000	1500000000	819000000	1920000000	1430000000	1520000000	1160000000	2020000000	1470000000	941000000	1010000000	1020000000	1300000000	792000000	2270000000	1700000000	1460000000	1420000000	1240000000	1310000000	1930000000	1200000000	1480000000	1380000000	715000000	1370000000	1280000000	874000000	922000000	1400000000	886000000	1860000000	1440000000	1210000000	2270000000	1910000000	1360000000	1810000000	1000000000
20	3380000000	4550000000	4400000000	3580000000	5220000000	3940000000	4260000000	4640000000	3770000000	5430000000	36900000	27800000	55700000	35900000	31900000	12600000	2950000	12700000	5690000	14400000	1740000	5350000	5300000	12100000	24500000	10000000	250000000	4630000	3040000	257000000	211000000	9940000	8010000	255000000	31000000	14400000	52200000	18900000	8220000	8650000	48800000	2310000	42100000	4160000	9320000	4030000	1120000	3510000	18200000
23	5480000000	7380000000	5270000000	5590000000	7170000000	5370000000	4460000000	8300000000	5340000000	9080000000	858000	399000	635000	228000	1250000	61900	570000	454000	854000	1320000	605000	1320000	1010000	10900000	13600000	5730000	355000000	3790000	1500000	85600000	40600000	5360000	1440000	32900000	1990000	1750000	551000	838000	274000	575000	454000	249000	917000	313000	10300000	289000	528000	373000	741000
27	9390000000	12600000000	12300000000	18000000000	14500000000	10100000000	11000000000	13400000000	9230000000	14500000000	649000	793000	768000	461000	933000	542000	604000	731000	468000	644000	657000	410000	945000	2330000	3340000	1060000	4040000	2060000	1020000	118000000	85500000	5620000	1960000	47900000	3970000	2240000	491000	336000	867000	354000	188000	337000	400000	707000	345000	868000	694000	216000	448000
30	9690000000		7580000000	7580000000	11700000000	9540000000	7580000000	13000000000	10700000000	10300000000	326000	474000	344000	1060000	401000	131000	489000	545000	468000	521000		829000	1170000	3230000	7870000	2920000	157000000	2090000	1350000	110000000		3700000	1720000	27300000	2150000	1270000		224000	846000	389000	372000	408000	632000	669000	619000	345000	914000	750000	645000
34	13000000000		18000000000	27000000000	17000000000	12200000000	15300000000	15300000000	9820000000	15000000000	545000	706000	173000	699000	477000	502000	662000	205000	429000	630000		1290000	1350000	1080000	12100000	8150000	253000000	3420000	3640000	255000000		2500000	3610000	56300000	5720000	2440000		680000	623000	565000	35600	862000	509000	447000	409000	533000	677000	650000	373000
37	15000000000		19100000000	21800000000	22700000000	17300000000	16500000000	19900000000	16100000000	16700000000	957000	658000	409000	1120000	890000	775000	1070000	150000	522000	589000		566000	1720000	2140000	9190000	4950000	165000000	3220000	4320000	241000000		2110000	3250000	43400000	3920000	2560000		443000	841000	519000	283000	466000	959000	594000	115000	573000	388000	370000	283000
41	21300000000		22100000000	22100000000	21600000000	15900000000	14300000000	21300000000	17900000000	17700000000	857000	1450000	921000	2150000	640000	698000	1700000	625000	390000	962000		950000	3570000	1150000	18600000	10500000	413000000	7210000	7560000	460000000		3700000	3940000	45700000	5350000	3470000		695000	345000	694000	714000	452000	361000	755000	666000	353000	541000	588000	614000
44	20100000000		25500000000		27500000000	20800000000	19800000000	20000000000	15900000000	18300000000	541000	1210000	560000	2780000	930000	888000		729000	287000	1860000		1040000	1800000	6790000		9910000	470000000	11000000	8300000	22300000		1630000	4220000	83100000	5180000	5460000		459000	590000	737000	229000	508000	483000	552000	166000	421000		776000	685000
51	26600000000		30800000000		22100000000	29100000000	25700000000	24000000000	23500000000	20600000000	779000	1580000	1440000	6860000	1030000	670000		595000	221000	4610000		1650000	7000000	22400000		48000000	705000000	16500000	32100000	1080000000		6010000	15500000	76300000	8880000	13200000		432000	635000	461000	297000	130000	449000	459000	119000	313000		630000	690000
55	43500000000		47700000000		50900000000	36900000000	38100000000	39700000000	43100000000	28500000000	694000	2760000	1980000	21300000	1590000	787000		695000	183000	8500000		2090000	12500000	31000000		83300000	1030000000	32400000	77300000	1250000000		6750000	28100000	208000000	17000000	49500000		829000	578000	209000	2160000	808000	276000	354000	424000	501000		340000	560000
65	40900000000		41500000000		68900000000	53000000000	47100000000	37900000000	51500000000	41500000000	5070000	17900000	5670000	345000000	22900000	1960000		1380000	984000	39400000		4880000	83900000	85300000		685000000	2520000000	145000000	550000000	3690000000		27700000	521000000	972000000	56800000	478000000		328000	551000	656000	7560000	290000	504000	759000	817000	650000		456000	644000
77	45500000000		52200000000		55600000000	37100000000	45500000000	50400000000	58600000000	34400000000	36400000	76900000	76200000	7090000000	317000000	8450000		14300000	13400000	543000000		74600000	629000000	3200000000		12600000000	29000000000	6250000000	10000000000	2610000000		128000000	5640000000	413000000	344000000	10600000000		659000	523000	1400000	95000000	800000	796000	1020000	841000	489000		1200000	334000
90	43800000000		44500000000		83700000000	47200000000	41100000000	60100000000		31500000000	46100000	690000000	177000000	8800000000	6460000000	25800000		24300000	24700000	3360000000		246000000	6720000000	15300000000		49800000000	39400000000	21600000000	21900000000	6320000000		636000000	17300000000	1780000000	2800000000	25000000000		322000	668000	638000	2200000000	558000	748000	2530000	53000	504000		5750000	604000
118											203000000	7820000000		8700000000	43000000000	873000000		115000000	97400000	25200000000		559000000	18400000000	24600000000		86400000000	30400000000	22600000000	74400000000	14600000000		4090000000		3350000000	20900000000	83700000000		304000	1010000	546000	34900000000	490000	1030000	36700000	662000			76300000	584000

## Sheet: Fig 2b (left)
Hrs	100 ug/mL Isotype			1 ug/mL anti-IFNgR1			10 ug/mL anti-IFNgR1			100 ug/mL anti-IFNgR1			TAG72-CAR
0	0	0		0	0		0	0		0	0		0	0
0.004444	0	0.0007		0	0.0004		-0.0001	0.0008		0	0.0007		0	0.0021
0.798333	0.1392	0.0103		0.0916	0.0111		0.0872	0.0037		0.0755	0.0066		0.0657	0.0045
1.79722	0.0247	0.0082		0.0155	0.0007		0.0401	0.0021		0.0465	0.0056		0.048	0.003
2.79722	0.0457	0.0071		0.0211	0.0149		0.0613	0.004		0.0651	0.0075		0.0632	0.0037
3.7975	0.0919	0.0123		0.0521	0.0346		0.1041	0.0061		0.1101	0.0088		0.0996	0.0009
4.79722	0.1366	0.0067		0.1053	0.0323		0.1597	0.0079		0.1668	0.0052		0.1439	0.0016
5.79667	0.1868	0.0087		0.1537	0.0323		0.2137	0.0125		0.2238	0.0053		0.1986	0.0011
6.79667	0.2286	0.0109		0.1966	0.0341		0.2607	0.0126		0.2713	0.0064		0.2445	0.0055
7.79667	0.2653	0.0125		0.2329	0.0311		0.3012	0.0119		0.3132	0.0105		0.284	0.0107
8.79667	0.2994	0.0148		0.2656	0.0288		0.3363	0.0141		0.3499	0.0097		0.319	0.0083
9.79694	0.33	0.0143		0.2981	0.0251		0.3718	0.0173		0.3872	0.0076		0.3544	0.0039
10.7972	0.364	0.0151		0.3292	0.0233		0.411	0.022		0.4208	0.0091		0.3902	0.0035
11.7972	0.4042	0.0109		0.3607	0.0281		0.4484	0.0192		0.4635	0.0066		0.4274	0.001
12.7972	0.4438	0.0118		0.4003	0.0209		0.4909	0.0212		0.5034	0.0037		0.4687	0.0024
13.7975	0.4885	0.0066		0.4454	0.0178		0.5393	0.0255		0.5497	0.0063		0.5131	0.0038
14.7975	0.5358	0.0066		0.4916	0.0083		0.5875	0.0224		0.5953	0.0136		0.5622	0.005
15.7975	0.5884	0.0083		0.5391	0.0031		0.6475	0.0285		0.655	0.0136		0.6149	0.0097
16.7972	0.6442	0.0046		0.5961	0.0009		0.7083	0.0302		0.723	0.011		0.6728	0.0096
17.7972	0.7081	0.0075		0.6591	0.0103		0.7713	0.0335		0.7923	0.012		0.7394	0.0114
18.7975	0.7764	0.0104		0.7242	0.0141		0.8479	0.033		0.8677	0.0124		0.8107	0.0123
19.7975	0.8552	0.0172		0.8	0.0243		0.9293	0.0381		0.9475	0.0089		0.8909	0.0032
20.7975	0.936	0.0174		0.8797	0.0245		1.0103	0.0386		1.0318	0.0037		0.9726	0.0028
21.7975	1.0227	0.0189		0.967	0.0298		1.1011	0.0386		1.1216	0.0049		1.0585	0.011
22.7953	1.1089	0.0239		1.0595	0.0345		1.1958	0.0383		1.2181	0.0051		1.1426	0.0158
23.6089	1.2214	0.0322		1.1288	0.0198		1.2482	0.0531		1.1914	0.0108		1.119	0.0097
24.6081	1.2453	0.0435		1.1929	0.0537		1.3392	0.0552		1.3248	0.0165		1.27	0.0031
25.6075	1.4341	0.0544		1.3814	0.0734		1.5429	0.0555		1.5516	0.0242		1.4698	0.0039
26.6078	1.5928	0.0667		1.5344	0.0739		1.713	0.0597		1.7296	0.0303		1.633	0.0039
27.6078	1.7472	0.0664		1.6796	0.06		1.8705	0.0695		1.881	0.0208		1.7826	0.0067
28.6078	1.8755	0.0717		1.8028	0.0583		1.9922	0.0739		2.0083	0.0267		1.9204	0.0018
29.6081	1.9921	0.0962		1.9176	0.0563		2.1054	0.0765		2.1173	0.0294		2.0298	0.0122
30.6081	2.0922	0.1082		2.0096	0.0526		2.1981	0.0819		2.1972	0.0277		2.1226	0.0236
31.6078	2.1865	0.1078		2.1012	0.036		2.2909	0.0868		2.2798	0.0332		2.22	0.0404
32.6078	2.289	0.1219		2.2071	0.05		2.4054	0.1065		2.3716	0.0251		2.3055	0.0494
33.6078	2.3846	0.1343		2.3191	0.06		2.5291	0.1157		2.4739	0.0379		2.4079	0.0591
34.6078	2.4861	0.1448		2.4325	0.0518		2.6834	0.1061		2.5767	0.0539		2.5418	0.0832
35.6078	2.6005	0.1369		2.5457	0.0663		2.8263	0.0997		2.7114	0.0659		2.696	0.0851
36.6078	2.7246	0.1568		2.6792	0.086		2.9859	0.1171		2.8511	0.0588		2.8446	0.1064
37.6078	2.8488	0.1465		2.8402	0.0865		3.1567	0.1167		2.9982	0.0785		3.0047	0.1209
38.6078	2.9924	0.1621		3.0227	0.1034		3.336	0.1001		3.1632	0.0814		3.1869	0.1326
39.6078	3.1424	0.175		3.1834	0.1201		3.5408	0.1121		3.3391	0.0904		3.374	0.1501
40.6081	3.2859	0.1729		3.3576	0.1397		3.7458	0.116		3.5168	0.0911		3.574	0.1353
41.6081	3.4469	0.1786		3.5284	0.1457		3.9506	0.0899		3.7069	0.0883		3.7733	0.1769
42.6081	3.5992	0.1645		3.722	0.1729		4.1329	0.1048		3.8842	0.1184		3.9801	0.1696
43.6078	3.7526	0.1556		3.9079	0.1676		4.3265	0.0884		4.0681	0.1237		4.1958	0.1678
44.6081	3.8913	0.1728		4.056	0.1853		4.5042	0.0876		4.243	0.1468		4.39	0.1459
45.6081	4.0491	0.1658		4.2149	0.1825		4.7048	0.0563		4.4268	0.1426		4.5738	0.1019
46.6081	4.1745	0.1565		4.37	0.2163		4.8818	0.0594		4.6092	0.1578		4.7476	0.1033
47.6083	4.3165	0.1427		4.5278	0.213		5.0481	0.0935		4.7973	0.1642		4.9169	0.0646
48.6083	4.4537	0.1574		4.6659	0.1994		5.2197	0.1076		5.0015	0.1659		5.0986	0.0763
49.6086	4.5641	0.1849		4.8036	0.1631		5.3699	0.0812		5.1965	0.1914		5.2401	0.0491
50.6086	4.6731	0.1618		4.9135	0.1119		5.5204	0.0684		5.3618	0.1684		5.3788	0.0694
51.6089	4.7556	0.1431		5.0238	0.1376		5.6318	0.0534		5.5361	0.1473		5.5213	0.0544
52.6089	4.8259	0.1561		5.1399	0.1494		5.7315	0.0234		5.6801	0.1439		5.6235	0.0205
53.6086	4.8933	0.1067		5.2002	0.1419		5.8559	0.0189		5.7927	0.1292		5.6941	0.0296
54.6086	4.9492	0.0844		5.2757	0.1464		5.9583	0.0643		5.9217	0.1673		5.7739	0.0439
55.6089	4.9779	0.1163		5.3847	0.0931		6.0234	0.0735		6.0166	0.1607		5.8171	0.0915
56.6089	5.0187	0.1168		5.4664	0.105		6.0838	0.0705		6.1194	0.1171		5.8849	0.0142
57.6092	5.057	0.1163		5.5133	0.0695		6.1672	0.0538		6.2266	0.1195		5.9135	0.0262
58.6094	5.0906	0.126		5.5605	0.0345		6.2212	0.044		6.3286	0.1596		5.9725	0.0497
59.6094	5.1264	0.1396		5.64	0.0562		6.2793	0.0503		6.3916	0.1713		5.9884	0.0199
60.6094	5.1229	0.156		5.6541	0.0601		6.3132	0.0489		6.4331	0.1561		5.9853	0.0774
61.6094	5.102	0.1577		5.6555	0.0116		6.3284	0.0217		6.5152	0.1279		6.0115	0.095
62.6097	5.1082	0.1422		5.6756	0.0235		6.3737	0.0346		6.5663	0.1502		6.0196	0.0953
63.61	5.1038	0.1184		5.7059	0.0434		6.4066	0.081		6.5911	0.1584		6.0197	0.0478
64.61	5.1364	0.0954		5.6945	0.0034		6.4648	0.1287		6.7055	0.193		6.0075	0.0398
65.6103	5.1415	0.1061		5.6818	0.0411		6.5192	0.1412		6.7475	0.1863		5.9888	0.0337
66.6103	5.1201	0.107		5.7541	0.0305		6.5758	0.1539		6.8024	0.1655		6.0137	0.0233
67.6103	5.1256	0.0917		5.7469	0.0253		6.5963	0.1169		6.8165	0.1394		6.0217	0.0756
68.6106	5.1631	0.1242		5.7945	0.0395		6.6236	0.1286		6.8948	0.1312		6.0581	0.0672
69.6108	5.1779	0.1026		5.777	0.0419		6.67	0.1306		6.9167	0.1451		6.0278	0.079
70.6111	5.1447	0.1309		5.7921	0.079		6.6962	0.1471		6.992	0.1874		6.0138	0.0725
71.6111	5.1418	0.096		5.8098	0.0583		6.7482	0.1383		7.0577	0.1669		6.0508	0.0363
72.6114	5.1461	0.1033		5.8295	0.0552		6.7786	0.1239		7.0987	0.182		6.0309	0.0285
73.6114	5.1496	0.1231		5.8364	0.0941		6.8334	0.1487		7.1553	0.1534		6.0428	0.108
74.6117	5.1419	0.1249		5.8484	0.0994		6.8578	0.1734		7.188	0.1978		6.0599	0.0951
75.6114	5.1635	0.1257		5.8704	0.0535		6.9043	0.1778		7.2077	0.2183		6.0783	0.1413
76.6114	5.1228	0.1184		5.8733	0.0408		6.9503	0.1857		7.2369	0.2143		6.0899	0.1292
77.6114	5.126	0.1178		5.8868	0.0075		6.964	0.211		7.2996	0.2276		6.1238	0.1361
78.6117	5.1026	0.0835		5.8895	0.0168		7.0059	0.207		7.3275	0.2138		6.1486	0.1604
79.6119	5.1073	0.1091		5.8851	0.0059		7.0515	0.1814		7.3795	0.2263		6.1618	0.1586
80.6122	5.1132	0.0912		5.9156	0.0344		7.0369	0.1769		7.4153	0.2417		6.1176	0.1327
81.6119	5.0851	0.1128		5.9094	0.0303		7.0678	0.2155		7.4587	0.2512		6.1419	0.1545
82.6119	5.0782	0.1153		5.9413	0.0016		7.0751	0.2054		7.4847	0.2353		6.1174	0.1676
83.6119	5.0545	0.1109		5.9312	0.0106		7.0856	0.2074		7.4868	0.2304		6.1181	0.1776
84.6119	5.0761	0.1375		5.9283	0.0291		7.0788	0.2309		7.5051	0.2828		6.1225	0.2239
85.6122	5.0799	0.1099		5.9653	0.02		7.1311	0.2174		7.4646	0.2614		6.1632	0.2444
86.6122	5.1091	0.1306		5.9628	0.0134		7.1339	0.221		7.5072	0.2888		6.1737	0.2259
87.6125	5.1195	0.1559		5.995	0.0436		7.1383	0.2388		7.5768	0.306		6.1598	0.2936
88.6128	5.1232	0.1506		6.0243	0.0156		7.1575	0.2266		7.6003	0.31		6.1662	0.2766
89.6119	5.1047	0.1698		6.0283	0.0176		7.1918	0.2387		7.6123	0.3206		6.1577	0.2813
90.6119	5.0893	0.171		6.0414	0.0252		7.2077	0.2267		7.6133	0.3077		6.132	0.3035
91.6119	5.0809	0.1975		6.0168	0.0321		7.2317	0.2541		7.6394	0.3047		6.1395	0.3227
92.6119	5.0625	0.1822		6.035	0.0884		7.2608	0.2667		7.6616	0.2687		6.1322	0.3647
93.6114	5.0369	0.1887		6.0551	0.1075		7.268	0.2292		7.6485	0.2834		6.152	0.3161
94.6114	5.0345	0.2226		6.0904	0.1245		7.2979	0.246		7.6425	0.2709		6.158	0.2766
95.6114	5.0103	0.2161		6.0845	0.1125		7.3123	0.2118		7.6676	0.2412		6.1595	0.23
96.6117	5.0039	0.1859		6.092	0.1159		7.2991	0.2185		7.689	0.2564		6.1859	0.2596
97.6117	5.0284	0.1938		6.0839	0.0758		7.3312	0.2403		7.689	0.2266		6.1862	0.2908
98.6117	5.0161	0.1919		6.0528	0.1199		7.355	0.2541		7.7003	0.2338		6.2151	0.2945
99.6117	4.9875	0.194		6.0442	0.1384		7.3577	0.2746		7.7218	0.2443		6.234	0.3305
100.612	4.9922	0.216		6.0674	0.1329		7.3637	0.2933		7.7529	0.2686		6.2434	0.305
101.612	5.0048	0.215		6.0522	0.1358		7.3584	0.2958		7.7575	0.2522		6.257	0.2636
102.612	5.0002	0.2		6.0358	0.1511		7.3701	0.2997		7.7619	0.2468		6.235	0.2861
103.612	4.9891	0.227		6.0202	0.128		7.3296	0.2678		7.7671	0.228		6.2083	0.213
104.612	5.0005	0.2163		6.0206	0.1712		7.3343	0.2906		7.7469	0.2448		6.2386	0.2637
105.612	4.9865	0.2244		6.0447	0.1435		7.3437	0.2719		7.7403	0.2462		6.2153	0.2471
106.612	5.0018	0.2324		6.017	0.1694		7.3349	0.3032		7.7173	0.2588		6.2092	0.2291
107.613	4.9643	0.275		6.0298	0.1922		7.2859	0.3287		7.691	0.2838		6.1928	0.2274
108.613	4.9696	0.2865		6.0162	0.1511		7.2925	0.2971		7.6559	0.2583		6.157	0.2482
109.613	4.9587	0.2989		6.0051	0.1841		7.2597	0.2865		7.6695	0.2731		6.1642	0.2068
110.612	4.9433	0.2657		5.9856	0.2293		7.2598	0.2553		7.6766	0.2694		6.1654	0.2148
111.612	4.9447	0.265		5.972	0.2692		7.2503	0.2459		7.6303	0.3111		6.1139	0.2649
112.613	4.921	0.2688		5.9443	0.2624		7.2399	0.2811		7.6027	0.3319		6.0928	0.3101
113.613	4.9343	0.2457		5.9754	0.2664		7.2268	0.2856		7.6085	0.3072		6.0942	0.3005
114.613	4.9127	0.2259		5.9365	0.2784		7.2044	0.3207		7.5779	0.3405		6.0838	0.3297
115.614	4.9051	0.2295		5.9184	0.2788		7.1721	0.3083		7.555	0.358		6.0992	0.3098
116.613	4.8972	0.2329		5.8967	0.2684		7.1578	0.3329		7.5493	0.366		6.0665	0.3442
117.613	4.8912	0.2396		5.8639	0.2204		7.118	0.3705		7.5075	0.369		6.0242	0.3546
118.613	4.8745	0.2462		5.844	0.2247		7.0935	0.384		7.4807	0.3771		6.0185	0.3129
119.612	4.8483	0.2254		5.8232	0.1883		7.0638	0.3533		7.4591	0.3662		6.0194	0.3102
120.612	4.83	0.2291		5.8195	0.1709		7.0504	0.3566		7.4413	0.3627		5.9509	0.2732
121.612	4.8172	0.2513		5.7743	0.1542		7.0133	0.376		7.406	0.3794		5.91	0.2854
122.613	4.7883	0.2602		5.7523	0.1601		6.9848	0.3395		7.4119	0.3729		5.8556	0.2472
123.613	4.779	0.2564		5.7365	0.1725		6.9412	0.3582		7.3842	0.3485		5.8441	0.274
124.612	4.7773	0.2993		5.7066	0.1794		6.9028	0.3162		7.375	0.3392		5.8339	0.2991
125.613	4.7826	0.3016		5.6677	0.1435		6.8389	0.2823		7.3511	0.3638		5.7793	0.3195
126.613	4.7469	0.3272		5.6469	0.104		6.8098	0.2714		7.3096	0.3736		5.7509	0.2839
127.613	4.7094	0.3346		5.6322	0.1001		6.771	0.2964		7.2875	0.3786		5.729	0.2633
128.613	4.6845	0.3266		5.6165	0.0984		6.7396	0.2988		7.2544	0.376		5.6641	0.2246
129.613	4.6518	0.3099		5.5761	0.1002		6.7092	0.3459		7.2248	0.3898		5.6381	0.1952
130.613	4.64	0.3425		5.5433	0.0884		6.7	0.3618		7.1994	0.3802		5.6209	0.2258
131.614	4.6242	0.3291		5.5124	0.1042		6.6527	0.3626		7.1922	0.3763		5.5528	0.2226
132.613	4.5891	0.3491		5.4992	0.1285		6.5869	0.382		7.1722	0.4027		5.5163	0.2329
133.613	4.5749	0.3335		5.4764	0.1416		6.5602	0.3612		7.1505	0.3874		5.4972	0.2199
134.613	4.5272	0.3378		5.4426	0.0914		6.5241	0.3511		7.1051	0.4056		5.4116	0.2031
135.613	4.497	0.34		5.3656	0.1014		6.5003	0.3522		7.0666	0.396		5.3712	0.2178
136.613	4.4644	0.3683		5.3555	0.0735		6.46	0.3415		7.0497	0.4112		5.3746	0.2469
137.612	4.4265	0.3686		5.3399	0.0776		6.4018	0.3109		7.0185	0.4237		5.3149	0.2611
138.612	4.4002	0.3555		5.3226	0.0763		6.367	0.3073		7.0052	0.4805		5.2941	0.2725
139.613	4.3553	0.3537		5.3054	0.079		6.3228	0.2755		6.9567	0.45		5.2722	0.2835
140.613	4.3338	0.3183		5.2452	0.0624		6.2802	0.2641		6.94	0.4765		5.2264	0.2416
141.613	4.3009	0.3359		5.2031	0.0414		6.2262	0.2753		6.9154	0.4881		5.1956	0.241
142.613	4.278	0.3543		5.1624	0.0467		6.1738	0.2784		6.9038	0.504		5.1471	0.2478
143.613	4.2479	0.3536		5.1323	0.038		6.1275	0.2767		6.8741	0.4906		5.1263	0.2688
144.613	4.219	0.3633		5.0998	0.0451		6.0826	0.2729		6.8643	0.5101		5.1073	0.298
145.613	4.1897	0.3688		5.05	0.0246		6.0273	0.2983		6.843	0.5106		5.0527	0.2719
146.613	4.1538	0.3857		4.9949	0.0528		5.9832	0.2839		6.8372	0.4814		4.9802	0.2269
147.613	4.1276	0.3936		4.9381	0.0451		5.9309	0.275		6.8096	0.5212		4.9441	0.2402
148.613	4.0959	0.3652		4.8993	0.0166		5.8922	0.3018		6.7987	0.4952		4.8855	0.2898
149.613	4.0581	0.3644		4.8342	0.0396		5.8533	0.3021		6.7936	0.4898		4.8514	0.2702
150.613	4.0356	0.3568		4.8105	0.0901		5.7831	0.2845		6.7887	0.5182		4.7766	0.2195
151.613	3.9882	0.349		4.7426	0.076		5.7257	0.297		6.779	0.5022		4.7242	0.2176
152.613	3.9463	0.3468		4.6791	0.0596		5.7011	0.2831		6.7469	0.4991		4.6705	0.2151
153.613	3.9231	0.3694		4.6342	0.0657		5.684	0.3263		6.7598	0.4917		4.6072	0.214
154.613	3.8922	0.3751		4.5632	0.079		5.6314	0.2998		6.7355	0.4928		4.5474	0.2258
155.613	3.8453	0.3949		4.5077	0.0969		5.5819	0.294		6.7233	0.5155		4.5069	0.2339
156.613	3.8222	0.3859		4.4169	0.0835		5.5165	0.2764		6.711	0.5126		4.4691	0.2549
157.613	3.7918	0.3728		4.3437	0.093		5.4804	0.2925		6.6767	0.5367		4.4265	0.2551
158.613	3.7526	0.3584		4.2874	0.0605		5.4427	0.3142		6.652	0.5737		4.3803	0.2285
159.613	3.71	0.3857		4.2485	0.0733		5.383	0.3101		6.649	0.5808		4.3144	0.2351
160.611	3.6755	0.3979		4.208	0.0798		5.3426	0.3065		6.6175	0.554		4.2526	0.2296
161.611	3.6367	0.4005		4.1292	0.0574		5.293	0.304		6.5914	0.5806		4.229	0.2323
162.611	3.596	0.3964		4.0508	0.042		5.2408	0.3244		6.5834	0.5632		4.1956	0.2422
163.611	3.5442	0.4007		3.988	0.058		5.1982	0.3242		6.5718	0.567		4.1254	0.2339
164.611	3.5026	0.3916		3.9387	0.0655		5.1575	0.3155		6.5408	0.5296		4.0743	0.2598
165.611	3.4694	0.3805		3.8931	0.0219		5.1124	0.303		6.5484	0.56		4.0303	0.2565
166.611	3.4368	0.3894		3.844	0.0065		5.0786	0.3168		6.5652	0.577		3.987	0.2691
167.611	3.3976	0.4061		3.7989	0.0064		5.0403	0.2967		6.5449	0.5657		3.9454	0.2817
168.611	3.3573	0.3858		3.744	0.0267		5.0111	0.2841		6.5297	0.562		3.9063	0.2635
169.612	3.3167	0.396		3.688	0.0306		4.9917	0.3051		6.4985	0.5624		3.8548	0.2634
170.612	3.2717	0.4016		3.6372	0.0114		4.9578	0.2999		6.4962	0.5713		3.8184	0.2489
171.612	3.2364	0.3786		3.5955	0.0157		4.9285	0.3074		6.4795	0.5642		3.7853	0.2927
172.612	3.2204	0.3936		3.5552	0.0316		4.8895	0.312		6.4839	0.5524		3.7269	0.2959
173.612	3.196	0.3825		3.5096	0.0225		4.8678	0.2891		6.4769	0.5495		3.7009	0.3029
174.612	3.1505	0.3722		3.4655	0.0615		4.84	0.2957		6.4892	0.5772		3.6461	0.3193
175.612	3.1233	0.3653		3.4158	0.0849		4.789	0.2872		6.4852	0.5588		3.5988	0.3016
176.612	3.0828	0.3758		3.3718	0.0795		4.7729	0.3102		6.4969	0.5689		3.5445	0.2968
177.612	3.0351	0.3644		3.3191	0.0581		4.7444	0.3313		6.5108	0.5842		3.5047	0.3124
178.612	2.9881	0.3692		3.3	0.0527		4.6974	0.3461		6.4893	0.5925		3.4632	0.3253
179.613	2.9589	0.3746		3.2686	0.0853		4.6691	0.3614		6.4717	0.5875		3.4113	0.3314
180.613	2.9274	0.3654		3.2229	0.07		4.6485	0.3679		6.4745	0.5617		3.3876	0.3388
181.613	2.8916	0.3629		3.1999	0.0715		4.6436	0.3869		6.4579	0.5379		3.3536	0.3647
182.613	2.8611	0.3556		3.1715	0.0592		4.6261	0.3806		6.4563	0.5657		3.3224	0.3456
183.613	2.8345	0.3431		3.1419	0.0616		4.5864	0.3953		6.4478	0.5839		3.2982	0.3307
184.613	2.7973	0.3396		3.1065	0.0486		4.564	0.3845		6.4527	0.5974		3.2546	0.3452
185.613	2.7612	0.3326		3.065	0.0518		4.5452	0.3938		6.4411	0.5949		3.2296	0.3453
186.613	2.7397	0.3272		3.0323	0.0252		4.5337	0.421		6.4353	0.598		3.1869	0.3382
187.613	2.7071	0.3237		2.9837	0.0174		4.5339	0.4107		6.4237	0.5937		3.1588	0.3347
188.614	2.6808	0.34		2.9615	0.0266		4.5309	0.4314		6.4162	0.6171		3.1497	0.3545
189.614	2.6506	0.333		2.9386	0.0191		4.5194	0.4295		6.4124	0.592		3.1187	0.3515
190.614	2.6113	0.3246		2.9163	0.0213		4.5026	0.4114		6.3985	0.5937		3.0998	0.3375
191.614	2.5847	0.3145		2.8865	0.0298		4.4601	0.4119		6.4035	0.5728		3.0542	0.3328
192.614	2.5505	0.3028		2.8413	0.0111		4.4382	0.4117		6.3641	0.5705		3.018	0.3318
193.614	2.5355	0.3002		2.8303	0.0199		4.4366	0.4128		6.3841	0.568		3.0125	0.3266
194.613	2.504	0.3112		2.8059	0.0197		4.4023	0.4148		6.36	0.5597		2.9832	0.3336
195.614	2.4816	0.2976		2.7915	0.0201		4.3973	0.4053		6.3883	0.5614		2.9571	0.3391
196.614	2.4462	0.2974		2.7736	0.0025		4.3764	0.4262		6.4084	0.5514		2.9357	0.3551
197.614	2.4168	0.3204		2.7653	0.0001		4.364	0.4401		6.3923	0.5654		2.9168	0.3547
198.614	2.3932	0.3204		2.7477	0.0043		4.3593	0.4507		6.3532	0.5351		2.8997	0.3608
199.614	2.3731	0.3268		2.7277	0.0103		4.3555	0.447		6.3621	0.5529		2.8713	0.3665
200.614	2.3482	0.3313		2.7136	0.0256		4.349	0.4432		6.3652	0.5717		2.8612	0.3634
201.614	2.3287	0.3384		2.6782	0.0236		4.3405	0.4641		6.3302	0.5786		2.8428	0.3533
202.614	2.2972	0.339		2.6653	0.0236		4.3257	0.4626		6.3188	0.5381		2.8143	0.3337
203.615	2.2631	0.3393		2.6413	0.0269		4.293	0.4379		6.3343	0.5552		2.7965	0.3215
204.615	2.2453	0.3289		2.626	0.0518		4.2807	0.444		6.3504	0.5559		2.7734	0.3287
205.615	2.2203	0.3412		2.6165	0.0604		4.2772	0.4361		6.3368	0.5604		2.7654	0.3148
206.615	2.194	0.336		2.6016	0.0613		4.2821	0.4496		6.3394	0.556		2.7533	0.3065
207.615	2.1819	0.3301		2.5854	0.0619		4.2701	0.4473		6.3426	0.5584		2.7377	0.3163
208.615	2.1597	0.3301		2.566	0.0779		4.2577	0.4476		6.3369	0.5631		2.7181	0.3148
209.615	2.1424	0.3327		2.5549	0.0738		4.2506	0.4577		6.3191	0.5664		2.7073	0.3001
210.615	2.1248	0.3294		2.5302	0.0655		4.2537	0.4556		6.3492	0.5504		2.6973	0.306
211.614	2.1138	0.3272		2.5187	0.0592		4.2368	0.4632		6.3485	0.5448		2.6963	0.3153
212.614	2.0984	0.3277		2.5081	0.06		4.2362	0.4739		6.3515	0.5345		2.688	0.3211
213.614	2.0936	0.3274		2.4853	0.0539		4.2333	0.4675		6.3477	0.523		2.6679	0.321
214.614	2.078	0.3323		2.471	0.0569		4.2257	0.469		6.3429	0.524		2.6548	0.2964
215.615	2.0552	0.3282		2.4639	0.0672		4.2003	0.4693		6.3106	0.5252		2.6284	0.304
216.615	2.0445	0.3302		2.4623	0.0681		4.1966	0.4749		6.3315	0.5397		2.6356	0.3038
217.615	2.0422	0.3334		2.4646	0.0724		4.2071	0.4758		6.347	0.5414		2.635	0.3001
218.615	2.0338	0.3243		2.4619	0.0651		4.2001	0.4704		6.3594	0.5346		2.6274	0.3135
219.615	2.0254	0.3239		2.455	0.0743		4.1894	0.4583		6.3393	0.5663		2.6143	0.3224
220.615	2.0156	0.3388		2.4526	0.0666		4.1853	0.4585		6.3388	0.5711		2.6064	0.3184
221.615	1.996	0.3334		2.4404	0.0519		4.1721	0.4588		6.3314	0.5622		2.5929	0.3083
222.616	1.9783	0.3324		2.4341	0.0531		4.1856	0.4561		6.332	0.5653		2.5795	0.2991
223.616	1.9619	0.3188		2.4302	0.0557		4.1729	0.4657		6.3341	0.5633		2.5807	0.3011
224.616	1.9548	0.3221		2.4223	0.0601		4.1641	0.4574		6.336	0.5516		2.5685	0.2962
225.616	1.9363	0.3251		2.4181	0.0524		4.1549	0.465		6.3324	0.5462		2.5671	0.2987
226.617	1.9333	0.3286		2.4157	0.0649		4.1442	0.4637		6.3326	0.5426		2.576	0.2969
227.617	1.9209	0.3304		2.42	0.0569		4.1342	0.4531		6.3314	0.5447		2.5612	0.2969
228.617	1.9084	0.3322		2.4216	0.0688		4.1193	0.4223		6.3318	0.5364		2.566	0.3066
229.617	1.9045	0.3321		2.4112	0.065		4.1219	0.4319		6.3325	0.5106		2.5535	0.2954
230.617	1.8992	0.3293		2.4066	0.0697		4.13	0.4341		6.3531	0.53		2.5608	0.3128
231.617	1.8877	0.3315		2.4041	0.0647		4.1104	0.4251		6.3284	0.5367		2.5498	0.303
232.617	1.8733	0.3279		2.3963	0.0669		4.1025	0.4292		6.2951	0.521		2.5414	0.3084
233.617	1.8677	0.3275		2.3947	0.0623		4.1198	0.4281		6.2833	0.4922		2.5421	0.3007
234.618	1.8654	0.3328		2.3891	0.0579		4.1136	0.4246		6.2714	0.497		2.5402	0.2872
235.616	1.8651	0.3351		2.3851	0.0624		4.1073	0.4472		6.2713	0.5002		2.5459	0.3009
236.616	1.85	0.3389		2.3918	0.0692		4.0957	0.4349		6.2792	0.4801		2.5425	0.3139
237.617	1.8469	0.343		2.388	0.0687		4.094	0.4228		6.2549	0.4655		2.5363	0.3065
238.617	1.8378	0.3394		2.3874	0.0652		4.0921	0.4197		6.2495	0.4574		2.5285	0.3
239.617	1.8283	0.335		2.3825	0.0534		4.0845	0.4226		6.258	0.4633		2.5354	0.2984
240.617	1.8248	0.3395		2.401	0.0459		4.1011	0.4233		6.2726	0.474		2.5379	0.3182

## Sheet: Fig 2b (right)
Hrs	None			1 ng/ml huIL12			10 ng/mL huIL12			100 ng/mL huIL12
0	0	0		0	0		0	0		0	0
0.004444	0	0.0021		0	0.0013		0	0.0004		0	0.002
0.798333	0.0657	0.0045		0.0763	0.0035		0.0984	0.0093		0.1267	0.0095
1.79722	0.048	0.003		0.0487	0.0057		0.0175	0.0026		0.0264	0.0232
2.79722	0.0632	0.0037		0.0696	0.0064		0.0373	0.0041		0.0323	0.0009
3.7975	0.0996	0.0009		0.1146	0.0083		0.0779	0.0022		0.0799	0.0015
4.79722	0.1439	0.0016		0.1771	0.007		0.1358	0.0014		0.1367	0.0032
5.79667	0.1986	0.0011		0.2333	0.0075		0.1925	0.0009		0.1913	0.0058
6.79667	0.2445	0.0055		0.2818	0.0029		0.2385	0.0061		0.2316	0.0057
7.79667	0.284	0.0107		0.321	0.0046		0.2765	0.0047		0.2708	0.0034
8.79667	0.319	0.0083		0.3587	0.0057		0.3134	0.0044		0.3078	0.005
9.79694	0.3544	0.0039		0.3969	0.012		0.3443	0.0014		0.3408	0.0103
10.7972	0.3902	0.0035		0.4309	0.019		0.3818	0.0044		0.3757	0.0101
11.7972	0.4274	0.001		0.4678	0.0193		0.4212	0.0022		0.4133	0.0049
12.7972	0.4687	0.0024		0.5166	0.028		0.4577	0.0076		0.4579	0.0023
13.7975	0.5131	0.0038		0.5692	0.0277		0.503	0.0093		0.509	0.0005
14.7975	0.5622	0.005		0.625	0.0396		0.5551	0.0182		0.5619	0.0069
15.7975	0.6149	0.0097		0.6759	0.0413		0.6147	0.02		0.6174	0.0064
16.7972	0.6728	0.0096		0.7317	0.0312		0.6802	0.0161		0.6825	0.0177
17.7972	0.7394	0.0114		0.8016	0.0293		0.7563	0.018		0.7582	0.023
18.7975	0.8107	0.0123		0.8805	0.0253		0.8309	0.0253		0.8286	0.0301
19.7975	0.8909	0.0032		0.9551	0.0249		0.9115	0.0323		0.9111	0.029
20.7975	0.9726	0.0028		1.0416	0.0403		1.0033	0.0271		0.9978	0.0369
21.7975	1.0585	0.011		1.1319	0.0422		1.0904	0.036		1.0876	0.0356
22.7953	1.1426	0.0158		1.2306	0.0483		1.1773	0.0339		1.1811	0.0356
23.6089	1.119	0.0097		1.2173	0.0504		1.1882	0.025		1.281	0.0395
24.6081	1.27	0.0031		1.3656	0.0422		1.3234	0.0388		1.3704	0.0534
25.6075	1.4698	0.0039		1.5684	0.044		1.5211	0.048		1.5678	0.0509
26.6078	1.633	0.0039		1.7381	0.0308		1.6928	0.0296		1.7453	0.0505
27.6078	1.7826	0.0067		1.9033	0.0358		1.8606	0.0259		1.9095	0.0563
28.6078	1.9204	0.0018		2.0332	0.0329		1.9984	0.0462		2.0468	0.0675
29.6081	2.0298	0.0122		2.1624	0.0364		2.1142	0.0465		2.1784	0.071
30.6081	2.1226	0.0236		2.2528	0.0243		2.2222	0.05		2.2943	0.0565
31.6078	2.22	0.0404		2.3433	0.0326		2.3194	0.0661		2.3951	0.0335
32.6078	2.3055	0.0494		2.4399	0.0214		2.4221	0.0649		2.4887	0.0177
33.6078	2.4079	0.0591		2.5454	0.0342		2.5293	0.0286		2.5821	0.0137
34.6078	2.5418	0.0832		2.6597	0.0431		2.6346	0.0026		2.7014	0.0086
35.6078	2.696	0.0851		2.8041	0.0729		2.7696	0.0252		2.8236	0.0105
36.6078	2.8446	0.1064		2.9298	0.0635		2.9107	0.0173		2.9299	0.0083
37.6078	3.0047	0.1209		3.0918	0.0554		3.0722	0.037		3.0706	0.0193
38.6078	3.1869	0.1326		3.2476	0.0699		3.2179	0.0583		3.2126	0.0075
39.6078	3.374	0.1501		3.4295	0.0506		3.3923	0.0617		3.3589	0.0184
40.6081	3.574	0.1353		3.6108	0.0328		3.5434	0.076		3.5051	0.0212
41.6081	3.7733	0.1769		3.793	0.0597		3.714	0.0964		3.6772	0.0574
42.6081	3.9801	0.1696		3.9785	0.074		3.8852	0.1007		3.8016	0.0621
43.6078	4.1958	0.1678		4.1733	0.0699		4.0509	0.0701		3.9336	0.0369
44.6081	4.39	0.1459		4.3323	0.0695		4.2106	0.0498		4.076	0.0368
45.6081	4.5738	0.1019		4.4421	0.0196		4.3527	0.0292		4.2145	0.0357
46.6081	4.7476	0.1033		4.5778	0.0172		4.4849	0.0006		4.3626	0.0412
47.6083	4.9169	0.0646		4.7586	0.0478		4.66	0.0088		4.4842	0.0277
48.6083	5.0986	0.0763		4.889	0.0292		4.786	0.0552		4.6005	0.0344
49.6086	5.2401	0.0491		5.0514	0.0222		4.8994	0.048		4.7061	0.0097
50.6086	5.3788	0.0694		5.1486	0.0124		5.0051	0.0386		4.7753	0.0105
51.6089	5.5213	0.0544		5.2604	0.02		5.0947	0.0334		4.8655	0.0195
52.6089	5.6235	0.0205		5.3497	0.0038		5.1991	0.0322		4.9615	0.0207
53.6086	5.6941	0.0296		5.4353	0.0979		5.2654	0.0586		5.0112	0.028
54.6086	5.7739	0.0439		5.4864	0.0613		5.2868	0.0595		5.0783	0.0442
55.6089	5.8171	0.0915		5.5405	0.0457		5.3157	0.0387		5.0933	0.0592
56.6089	5.8849	0.0142		5.5839	0.0521		5.3314	0.0561		5.113	0.0595
57.6092	5.9135	0.0262		5.6445	0.0466		5.3674	0.0859		5.1246	0.06
58.6094	5.9725	0.0497		5.6382	0.0349		5.3618	0.0611		5.1066	0.0226
59.6094	5.9884	0.0199		5.6333	0.0082		5.3705	0.0938		5.1233	0.0606
60.6094	5.9853	0.0774		5.6479	0.0094		5.3627	0.0364		5.1179	0.0347
61.6094	6.0115	0.095		5.6155	0.0246		5.3992	0.0755		5.1003	0.0141
62.6097	6.0196	0.0953		5.5845	0.0583		5.3941	0.0876		5.1061	0.0327
63.61	6.0197	0.0478		5.5744	0.0047		5.404	0.1008		5.1287	0.0176
64.61	6.0075	0.0398		5.5636	0.0236		5.3522	0.1471		5.1107	0.046
65.6103	5.9888	0.0337		5.5377	0.0143		5.3388	0.1536		5.1216	0.0285
66.6103	6.0137	0.0233		5.4936	0.0294		5.3473	0.1365		5.1216	0.0245
67.6103	6.0217	0.0756		5.4882	0.1133		5.3228	0.1901		5.0808	0.0167
68.6106	6.0581	0.0672		5.4398	0.0547		5.2808	0.1964		5.0352	0.0388
69.6108	6.0278	0.079		5.4106	0.067		5.2568	0.1702		5.0208	0.04
70.6111	6.0138	0.0725		5.3677	0.0597		5.2458	0.1282		5.0205	0.0591
71.6111	6.0508	0.0363		5.359	0.0055		5.2278	0.1219		5.0008	0.0546
72.6114	6.0309	0.0285		5.2939	0.001		5.1953	0.137		5.0271	0.0959
73.6114	6.0428	0.108		5.2814	0.0374		5.1803	0.1675		4.9898	0.0935
74.6117	6.0599	0.0951		5.2458	0.0016		5.1686	0.1428		4.9513	0.1115
75.6114	6.0783	0.1413		5.2361	0.0072		5.1066	0.1384		4.9553	0.0853
76.6114	6.0899	0.1292		5.207	0.0405		5.0725	0.1262		4.9482	0.0583
77.6114	6.1238	0.1361		5.2019	0.0383		5.0132	0.1111		4.9492	0.0509
78.6117	6.1486	0.1604		5.1462	0.0313		5.0228	0.1338		4.953	0.0662
79.6119	6.1618	0.1586		5.1473	0.0214		4.9801	0.1317		4.931	0.0837
80.6122	6.1176	0.1327		5.1143	0.0242		4.9194	0.1474		4.9165	0.1088
81.6119	6.1419	0.1545		5.0813	0.0389		4.8772	0.1549		4.9123	0.062
82.6119	6.1174	0.1676		5.0689	0.0412		4.8526	0.1675		4.8818	0.0777
83.6119	6.1181	0.1776		5.0231	0.0726		4.8507	0.1755		4.863	0.0785
84.6119	6.1225	0.2239		4.9833	0.0457		4.8145	0.1642		4.8588	0.0792
85.6122	6.1632	0.2444		4.9761	0.0656		4.7861	0.1398		4.8631	0.0561
86.6122	6.1737	0.2259		4.9404	0.046		4.8027	0.1113		4.8405	0.032
87.6125	6.1598	0.2936		4.9264	0.0189		4.8207	0.1325		4.8089	0.0661
88.6128	6.1662	0.2766		4.9086	0.0097		4.7592	0.1222		4.8132	0.076
89.6119	6.1577	0.2813		4.8621	0.0234		4.7637	0.1632		4.7915	0.0976
90.6119	6.132	0.3035		4.8203	0.0166		4.7472	0.1776		4.7724	0.096
91.6119	6.1395	0.3227		4.8204	0.0101		4.7174	0.214		4.7609	0.0834
92.6119	6.1322	0.3647		4.7764	0.0221		4.734	0.21		4.7662	0.0337
93.6114	6.152	0.3161		4.7459	0.0262		4.7262	0.2215		4.7371	0.0142
94.6114	6.158	0.2766		4.7556	0.0462		4.7363	0.1911		4.71	0.0021
95.6114	6.1595	0.23		4.7354	0.0567		4.7138	0.1965		4.7011	0.0627
96.6117	6.1859	0.2596		4.7402	0.0457		4.6927	0.2109		4.6783	0.0584
97.6117	6.1862	0.2908		4.7393	0.0379		4.6606	0.1959		4.6925	0.0381
98.6117	6.2151	0.2945		4.7321	0.0325		4.6676	0.2303		4.6656	0.0294
99.6117	6.234	0.3305		4.7297	0.0078		4.6331	0.2281		4.6618	0.0373
100.612	6.2434	0.305		4.7254	0.0125		4.6281	0.233		4.6116	0.0372
101.612	6.257	0.2636		4.7022	0.0017		4.5764	0.2704		4.6091	0.0031
102.612	6.235	0.2861		4.6874	0.0155		4.551	0.3005		4.6043	0.0011
103.612	6.2083	0.213		4.6442	0.0698		4.5527	0.2496		4.5892	0.0139
104.612	6.2386	0.2637		4.644	0.0401		4.5477	0.2675		4.5932	0.0027
105.612	6.2153	0.2471		4.6358	0.0226		4.5242	0.2502		4.5904	0.0015
106.612	6.2092	0.2291		4.6164	0.0145		4.4885	0.2477		4.5651	0.0218
107.613	6.1928	0.2274		4.6356	0.0475		4.4858	0.2814		4.5402	0.0119
108.613	6.157	0.2482		4.6229	0.0552		4.4729	0.2714		4.5426	0.0272
109.613	6.1642	0.2068		4.5992	0.0751		4.4513	0.3015		4.5288	0.0194
110.612	6.1654	0.2148		4.5887	0.0819		4.4357	0.3352		4.5322	0.0262
111.612	6.1139	0.2649		4.5783	0.0912		4.4418	0.3081		4.515	0.0096
112.613	6.0928	0.3101		4.5697	0.0809		4.4345	0.3339		4.4966	0.0487
113.613	6.0942	0.3005		4.5277	0.0672		4.4023	0.3447		4.4804	0.0351
114.613	6.0838	0.3297		4.529	0.0742		4.3691	0.3329		4.472	0.0177
115.614	6.0992	0.3098		4.4507	0.0603		4.3433	0.372		4.4664	0.0221
116.613	6.0665	0.3442		4.4197	0.0757		4.315	0.4002		4.46	0.0253
117.613	6.0242	0.3546		4.4167	0.0886		4.3061	0.4059		4.4537	0.0342
118.613	6.0185	0.3129		4.3969	0.0655		4.2875	0.3832		4.4433	0.0308
119.612	6.0194	0.3102		4.3612	0.0711		4.2715	0.3782		4.4502	0.0464
120.612	5.9509	0.2732		4.3342	0.055		4.2308	0.3668		4.4319	0.0403
121.612	5.91	0.2854		4.3116	0.0666		4.2029	0.3624		4.4044	0.0345
122.613	5.8556	0.2472		4.2677	0.0525		4.1627	0.3724		4.4049	0.0465
123.613	5.8441	0.274		4.2194	0.0745		4.1315	0.3913		4.3562	0.0239
124.612	5.8339	0.2991		4.2005	0.0415		4.1101	0.3792		4.3451	0.0216
125.613	5.7793	0.3195		4.1598	0.0258		4.0684	0.3689		4.2926	0.0297
126.613	5.7509	0.2839		4.1249	0.0337		4.0395	0.3524		4.2836	0.0462
127.613	5.729	0.2633		4.0822	0.002		3.998	0.3315		4.24	0.0398
128.613	5.6641	0.2246		4.015	0.0162		3.9553	0.3301		4.2253	0.0599
129.613	5.6381	0.1952		3.9826	0.009		3.9218	0.3383		4.205	0.0629
130.613	5.6209	0.2258		3.9386	0.0414		3.894	0.3494		4.1716	0.0447
131.614	5.5528	0.2226		3.8937	0.0261		3.86	0.3526		4.1391	0.0673
132.613	5.5163	0.2329		3.8438	0.0242		3.8146	0.3241		4.1078	0.043
133.613	5.4972	0.2199		3.7964	0.0486		3.747	0.3585		4.0629	0.0096
134.613	5.4116	0.2031		3.7521	0.048		3.7138	0.3644		4.0327	0.0117
135.613	5.3712	0.2178		3.7058	0.0465		3.6722	0.3608		4.0056	0.0438
136.613	5.3746	0.2469		3.6609	0.05		3.6421	0.3608		3.9669	0.0296
137.612	5.3149	0.2611		3.5862	0.0651		3.5738	0.3422		3.9313	0.0398
138.612	5.2941	0.2725		3.543	0.062		3.5123	0.3448		3.9049	0.0376
139.613	5.2722	0.2835		3.485	0.0583		3.4571	0.3412		3.8719	0.0443
140.613	5.2264	0.2416		3.4296	0.0317		3.4329	0.3558		3.8332	0.02
141.613	5.1956	0.241		3.3706	0.0432		3.3587	0.3194		3.78	0.0545
142.613	5.1471	0.2478		3.3065	0.0406		3.3055	0.3067		3.7677	0.0743
143.613	5.1263	0.2688		3.2418	0.0221		3.2298	0.3015		3.7201	0.0656
144.613	5.1073	0.298		3.1701	0.0072		3.1623	0.3276		3.6605	0.0367
145.613	5.0527	0.2719		3.099	0.0046		3.1041	0.3106		3.6184	0.0396
146.613	4.9802	0.2269		3.0217	0.0053		3.019	0.297		3.5567	0.0407
147.613	4.9441	0.2402		2.9588	0.0212		2.939	0.2771		3.5056	0.0364
148.613	4.8855	0.2898		2.8869	0.0294		2.8545	0.2788		3.4584	0.0448
149.613	4.8514	0.2702		2.8315	0.0103		2.7882	0.2896		3.3993	0.0767
150.613	4.7766	0.2195		2.739	0.0181		2.7009	0.2781		3.3403	0.0643
151.613	4.7242	0.2176		2.6658	0.0138		2.6196	0.2692		3.2663	0.0684
152.613	4.6705	0.2151		2.586	0.0204		2.5289	0.2929		3.2052	0.0702
153.613	4.6072	0.214		2.5327	0.0355		2.4492	0.2859		3.1513	0.0616
154.613	4.5474	0.2258		2.4485	0.0157		2.363	0.2787		3.0711	0.0924
155.613	4.5069	0.2339		2.3811	0.0063		2.2987	0.2828		3.0176	0.089
156.613	4.4691	0.2549		2.3171	0.0163		2.2116	0.2983		2.9407	0.0849
157.613	4.4265	0.2551		2.2336	0.0169		2.1391	0.279		2.8927	0.0963
158.613	4.3803	0.2285		2.1575	0.0124		2.0581	0.2776		2.836	0.1067
159.613	4.3144	0.2351		2.0867	0.0196		1.9856	0.2605		2.7735	0.1139
160.611	4.2526	0.2296		2.0325	0.0189		1.9127	0.2436		2.717	0.0984
161.611	4.229	0.2323		1.9591	0.0177		1.8404	0.2477		2.6579	0.1243
162.611	4.1956	0.2422		1.8863	0.0192		1.7641	0.2337		2.6051	0.1414
163.611	4.1254	0.2339		1.8189	0.0294		1.6843	0.233		2.533	0.1329
164.611	4.0743	0.2598		1.7507	0.0142		1.6168	0.2225		2.4743	0.1371
165.611	4.0303	0.2565		1.6811	0.022		1.5475	0.1978		2.4049	0.1126
166.611	3.987	0.2691		1.6347	0.0171		1.4835	0.1966		2.3678	0.1026
167.611	3.9454	0.2817		1.5834	0.0127		1.4211	0.1933		2.3129	0.1087
168.611	3.9063	0.2635		1.532	0.011		1.3531	0.179		2.2602	0.1237
169.612	3.8548	0.2634		1.4705	0.0108		1.2863	0.1657		2.2064	0.1251
170.612	3.8184	0.2489		1.4198	0.0056		1.2314	0.1539		2.1684	0.1356
171.612	3.7853	0.2927		1.3618	0.0032		1.1732	0.1604		2.1034	0.1305
172.612	3.7269	0.2959		1.3096	0.0048		1.1256	0.1524		2.0464	0.1397
173.612	3.7009	0.3029		1.2575	0.012		1.0705	0.1531		2.0026	0.1481
174.612	3.6461	0.3193		1.2055	0.0019		1.0187	0.1386		1.9503	0.1576
175.612	3.5988	0.3016		1.1564	0.0089		0.973	0.1244		1.8886	0.1592
176.612	3.5445	0.2968		1.1125	0.0068		0.9322	0.1182		1.8399	0.1637
177.612	3.5047	0.3124		1.0688	0.0137		0.8887	0.1191		1.7968	0.1739
178.612	3.4632	0.3253		1.0266	0.0091		0.8505	0.1163		1.7492	0.1733
179.613	3.4113	0.3314		0.9821	0.0028		0.8051	0.103		1.697	0.1898
180.613	3.3876	0.3388		0.9397	0.0016		0.766	0.095		1.6394	0.1851
181.613	3.3536	0.3647		0.8997	0.0009		0.7316	0.0929		1.5861	0.1713
182.613	3.3224	0.3456		0.8617	0.0028		0.6973	0.0856		1.5467	0.1833
183.613	3.2982	0.3307		0.8222	0.0008		0.6663	0.0787		1.4979	0.1676
184.613	3.2546	0.3452		0.7947	0.0065		0.6347	0.0732		1.4608	0.168
185.613	3.2296	0.3453		0.7616	0.0058		0.6018	0.0639		1.4301	0.1719
186.613	3.1869	0.3382		0.7329	0.0046		0.5735	0.0598		1.3884	0.1636
187.613	3.1588	0.3347		0.6987	0.0133		0.5439	0.0603		1.3531	0.1738
188.614	3.1497	0.3545		0.6688	0.0116		0.5163	0.052		1.3137	0.1665
189.614	3.1187	0.3515		0.6392	0.0155		0.4912	0.0459		1.2802	0.1673
190.614	3.0998	0.3375		0.6114	0.0193		0.4659	0.0449		1.2441	0.1771
191.614	3.0542	0.3328		0.5845	0.0206		0.4436	0.044		1.2133	0.1735
192.614	3.018	0.3318		0.5615	0.0194		0.4211	0.0367		1.17	0.166
193.614	3.0125	0.3266		0.5389	0.0226		0.3971	0.0361		1.1364	0.1619
194.613	2.9832	0.3336		0.517	0.0201		0.3782	0.0342		1.1052	0.1595
195.614	2.9571	0.3391		0.4957	0.0196		0.3635	0.0337		1.0866	0.163
196.614	2.9357	0.3551		0.4735	0.015		0.3464	0.0363		1.0557	0.1705
197.614	2.9168	0.3547		0.4566	0.0222		0.3335	0.0322		1.0298	0.1733
198.614	2.8997	0.3608		0.4401	0.0209		0.3163	0.031		0.994	0.1702
199.614	2.8713	0.3665		0.42	0.0149		0.3002	0.0241		0.9658	0.1721
200.614	2.8612	0.3634		0.4036	0.0124		0.2833	0.0233		0.9371	0.1673
201.614	2.8428	0.3533		0.387	0.0124		0.267	0.0207		0.9172	0.1699
202.614	2.8143	0.3337		0.3728	0.0121		0.2531	0.0167		0.8904	0.1647
203.615	2.7965	0.3215		0.3589	0.0107		0.2418	0.0187		0.8683	0.1552
204.615	2.7734	0.3287		0.3473	0.0111		0.2326	0.0201		0.8395	0.1564
205.615	2.7654	0.3148		0.3309	0.0086		0.2213	0.02		0.8144	0.1586
206.615	2.7533	0.3065		0.319	0.011		0.2128	0.0177		0.7926	0.1486
207.615	2.7377	0.3163		0.3062	0.0093		0.2056	0.0181		0.7684	0.1476
208.615	2.7181	0.3148		0.2928	0.0073		0.1958	0.0179		0.7479	0.1494
209.615	2.7073	0.3001		0.2827	0.0051		0.1899	0.0184		0.7266	0.1427
210.615	2.6973	0.306		0.2735	0.0059		0.1808	0.0163		0.7015	0.1405
211.614	2.6963	0.3153		0.2664	0.0032		0.1746	0.0138		0.6831	0.1349
212.614	2.688	0.3211		0.2582	0.0039		0.1687	0.0131		0.6656	0.1379
213.614	2.6679	0.321		0.2489	0.0003		0.1607	0.0142		0.6487	0.1349
214.614	2.6548	0.2964		0.2415	0.0005		0.156	0.0106		0.6306	0.1336
215.615	2.6284	0.304		0.2328	0.0008		0.1489	0.0076		0.6105	0.1348
216.615	2.6356	0.3038		0.2283	0.0016		0.1429	0.0083		0.598	0.1334
217.615	2.635	0.3001		0.2229	0.0019		0.1412	0.011		0.5811	0.1297
218.615	2.6274	0.3135		0.2186	0.0015		0.1345	0.0082		0.5672	0.1264
219.615	2.6143	0.3224		0.2133	0.0015		0.1302	0.0056		0.5551	0.1299
220.615	2.6064	0.3184		0.2086	0.0005		0.125	0.0052		0.5404	0.1271
221.615	2.5929	0.3083		0.2039	0.0012		0.1206	0.0036		0.5268	0.1237
222.616	2.5795	0.2991		0.1971	0.0047		0.1177	0.0043		0.509	0.1208
223.616	2.5807	0.3011		0.1926	0.0053		0.1134	0.0043		0.4978	0.1198
224.616	2.5685	0.2962		0.1886	0.0069		0.1095	0.0023		0.4824	0.1212
225.616	2.5671	0.2987		0.1836	0.0048		0.1073	0.0018		0.4742	0.1203
226.617	2.576	0.2969		0.1816	0.0049		0.1041	0.0027		0.4624	0.1206
227.617	2.5612	0.2969		0.1773	0.0069		0.1027	0.0001		0.4513	0.1225
228.617	2.566	0.3066		0.1765	0.006		0.1002	0.0035		0.4412	0.1194
229.617	2.5535	0.2954		0.1739	0.009		0.0972	0.0045		0.4313	0.115
230.617	2.5608	0.3128		0.172	0.0079		0.0946	0.0029		0.4207	0.1146
231.617	2.5498	0.303		0.17	0.0108		0.0942	0.0017		0.4134	0.1125
232.617	2.5414	0.3084		0.1666	0.0088		0.0909	0.0046		0.4012	0.1105
233.617	2.5421	0.3007		0.1656	0.0077		0.0924	0.0031		0.3955	0.1146
234.618	2.5402	0.2872		0.1627	0.0096		0.0876	0.0042		0.3887	0.1132
235.616	2.5459	0.3009		0.1622	0.0105		0.0862	0.0053		0.3801	0.1122
236.616	2.5425	0.3139		0.1604	0.0093		0.0863	0.004		0.3689	0.1112
237.617	2.5363	0.3065		0.1587	0.0112		0.0837	0.0065		0.3623	0.1116
238.617	2.5285	0.3		0.1572	0.0089		0.0825	0.0064		0.3538	0.1086
239.617	2.5354	0.2984		0.1568	0.0131		0.0813	0.0088		0.3474	0.1103
240.617	2.5379	0.3182		0.1568	0.0116		0.0805	0.0088		0.3409	0.1067

## Sheet: Fig 2c
		100 ug/mL Isotype		1 ug/mL anti-IFNgR1		10 ug/mL anti-IFNgR1		100 ug/mL anti-IFNgR1		TAG72-CAR		1 ng/mL huIL12		10 ng/mL huIL12		100 ng/mL huIL12
UTD		0.247	0.259	0.247	0.247	0.259	0.247	0.33	0.235	0.235	0.224	0.259	0.224	0.247	0.235	0.283	0.295
TAG72-CAR		2.321	2.7	2.024	2.581	1.989	2.155	1.574	1.882	1.633	1.977	22.12	22.01	26.2	30.59	28.04	30.69

[truncated: 66 more sheets: Fig 2e, Fig 2h, Fig 3b, Fig 3d (left), Fig 3d (right), Fig 3f, Fig 3g, Fig 3h, Fig 3i, Fig 4c, Fig 4e, Fig 5c, Fig 5d, Fig 5g, Fig 5h, Fig 5i, Fig 5j, Fig 6c, Fig 6d, Fig 6f …]
